# Supplementary material for: Identified Optimal Codons and Phylogenetic Relationship in Pseudobagrus Species Based on Complete Mitogenomes
Source: Animals (Basel). 2026 Jan 16;16(2):279. doi: 10.3390/ani16020279 (PMC12837665; doi:10.3390/ani16020279)
Supplement: Supplementary file 1 [file animals-16-00279-s001.zip]

Archive with 3 entries (3 files):
- Figure S1.pdf
- Figure S2.pdf
- Table S.xlsx
