# Supplementary material for: Identified Optimal Codons and Phylogenetic Relationship in Pseudobagrus Species Based on Complete Mitogenomes
Source: Animals (Basel). 2026 Jan 16;16(2):279. doi: 10.3390/ani16020279 (PMC12837665; doi:10.3390/ani16020279)
Supplement: Supplementary file 1 [file animals-16-00279-s001.zip › Table S.xlsx]

## Sheet: Table S1
Table S1. Mitogenome characteristic of the 15 Pseudobagrus species
Species	Gene/element	Position		Length(bp)	Start codon	Stop codon	AT-skew	GC-skew	Anticodon	Stranda
		From	To
Pseudobagrus albomarginatus	tRNAphe	1	70	70			0.272727	0.0769231	GAA	+
	12SrRNA	71	1025	955			0.2	-0.115294		+
	tRNAval	1026	1097	72			0.142857	-0.027027	TAC	+
	16SrRNA	1123	2778	1656			0.242456	-0.0848921		+
	tRNAleu2	2777	2851	75			0.025641	-0.166667	TAA	+
	ND1	2852	3826	975	ATG	TAG	0.0123894	-0.341463		+
	tRNAile	3829	3900	72			0.117647	-0.0526316	GAT	+
	tRNAgln	3900	3970	71			-0.219512	0.266667	TTG	-
	tRNAmet	3970	4039	70			0.116279	-0.259259	CAT	+
	ND2	4040	5084	1045	ATG	T--	0.1712	-0.407583		+
	tRNAtrp	5085	5155	71			0.2	0	TCA	+
	tRNAala	5158	5226	69			0	0.259259	TGC	-
	tRNAasn	5228	5300	73			-0.210526	0.2	GTT	-
	OL	5303	5333	31			-0.142857	0.176471		-
	tRNAcys	5333	5399	67			-0.0588235	0.151515	GCA	-
	tRNAtyr	5400	5470	71			-0.189189	0.294118	GTA	-
	CoⅠ	5472	7022	1551	GTG	TAA	-0.045204	-0.198758		+
	tRNAser2	7023	7093	71			-0.2	0.290323	TGA	-
	tRNAasp	7098	7170	73			0.191489	0	GTC	+
	CoⅡ	7185	7875	691	ATG	T--	0.0610329	-0.267399		+
	tRNAlys	7876	7949	74			0.047619	-0.0625	TTT	+
	atp8	7951	8118	168	ATG	TAA	0.168317	-0.373134		+
	atp6	8109	8792	684	ATG	TAA	0.047619	-0.386364		+
	CoⅢ	8792	9575	784	ATG	T--	-0.0318182	-0.259475		+
	tRNAgly	9576	9649	74			0.0204082	-0.04	TCC	+
	ND3	9650	9998	349	ATG	T--	-0.0434783	-0.319444		+
	tRNAarg	9999	10069	71			0.0952381	-0.103448	TCG	+
	ND4L	10070	10366	297	ATG	TAA	0.0123457	-0.348148		+
	ND4	10360	11740	1381	ATG	T--	0.0571429	-0.348231		+
	tRNAhis	11741	11810	70			0.0612245	-0.047619	GTG	+
	tRNAser1	11811	11880	70			0.243243	-0.133333	GCT	+
	tRNAleu1	11881	11953	73			0.047619	-0.0322581	TAG	+
	ND5	11954	13780	1827	ATG	TAA	0.0685185	-0.419009		+
	ND6	13777	14292	516	ATG	TAA	-0.381579	0.534884		-
	tRNAglu	14293	14361	69			-0.2	0.25	TTC	-
	Cytb	14364	15501	1138	ATG	T--	-0.00298507	-0.336152		+
	tRNAthr	15502	15574	73			-0.027027	-0.0555556	TGT	+
	tRNApro	15573	15642	70			-0.162791	0.407407	TGG	-
	D-loop	15643	16533	891			-0.122581	-0.0535714		+
Pseudobagrus koreanus	tRNAphe	1	70	70			0.285714	0.0714286	GAA	+
	12SrRNA	71	1024	954			0.18251	-0.102804		+
	tRNAval	1025	1096	72			0.142857	-0.027027	TAC	+
	16SrRNA	1097	2774	1678			0.25	-0.0945559		+
	tRNAleu2	2775	2849	75			0.025641	-0.166667	TAA	+
	ND1	2850	3824	975	ATG	TAA	0.029304	-0.356643		+
	tRNAile	3830	3901	72			0.0588235	-0.0526316	GAT	+
	tRNAgln	3901	3971	71			-0.170732	0.2	TTG	-
	tRNAmet	3971	4040	70			0.0909091	-0.230769	CAT	+
	ND2	4041	5085	1045	ATG	T--	0.161074	-0.414634		+
	tRNAtrp	5086	5156	71			0.190476	-0.0344828	TCA	+
	tRNAala	5159	5227	69			0	0.241379	TGC	-
	tRNAasn	5229	5301	73			-0.210526	0.2	GTT	-
	OL	5302	5333	32			0.230769	-0.222222		+
	tRNAcys	5334	5400	67			-0.0857143	0.125	GCA	-
	tRNAtyr	5401	5471	71			-0.222222	0.314286	GTA	-
	CoⅠ	5473	7023	1551	GTG	TAA	-0.0401837	-0.191176		+
	tRNAser2	7024	7098	75			-0.179487	0.25	TGA	-
	tRNAasp	7099	7170	72			0.142857	0.0434783	GTC	+
	CoⅡ	7185	7875	691	ATG	T--	0.0407674	-0.243056		+
	tRNAlys	7876	7949	74			0.0769231	-0.0857143	TTT	+
	atp8	7951	8118	168	ATG	TAA	0.163265	-0.371429		+
	atp6	8109	8792	684	ATG	TAA	0.08	-0.422535		+
	CoⅢ	8792	9575	784	ATG	T--	-0.025641	-0.276353		+
	tRNAgly	9576	9648	73			0.0612245	0	TCC	+
	ND3	9649	9997	349	ATG	T--	-0.108808	-0.316456		+
	tRNAarg	9998	10068	71			0.121951	-0.0666667	TCG	+
	ND4L	10069	10365	297	ATG	TAA	0	-0.352518		+
	ND4	10359	11739	1381	ATG	T--	0.0521092	-0.362522		+
	tRNAhis	11740	11809	70			0.0612245	-0.047619	GTG	+
	tRNAser1	11810	11876	67			0.157895	-0.103448	GCT	+
	tRNAleu1	11880	11952	73			0.047619	-0.0322581	TAG	+
	ND5	11953	13779	1827	ATG	TAA	0.0750469	-0.416557		+
	ND6	13776	14291	516	ATG	TAA	-0.43554	0.560345		-
	tRNAglu	14292	14360	69			-0.227273	0.28	TTC	-
	Cytb	14363	15500	1138	ATG	T--	-0.0031746	-0.364522		+
	tRNAthr	15501	15573	73			0.0285714	-0.105263	TGT	+
	tRNApro	15572	15641	70			-0.162791	0.407407	TGG	-
	D-loop	15642	16532	891			-0.0849673	-0.105263		+
Pseudobagrus brevicorpus	tRNAphe	1	70	70			0.285714	0.0714286	GAA	+
	12SrRNA	71	1023	953			0.186898	-0.0967742		+
	tRNAval	1024	1095	72			0.142857	-0.027027	TAC	+
	16SrRNA	1096	2773	1678			0.253918	-0.09299		+
	tRNAleu2	2774	2848	75			0.025641	-0.166667	TAA	+
	ND1	2849	3823	975	ATG	TAG	0.0150943	-0.339326		+
	tRNAile	3829	3900	72			0.030303	-0.025641	GAT	+
	tRNAgln	3900	3970	71			-0.2	0.225806	TTG	-
	tRNAmet	3970	4039	70			0.0909091	-0.230769	CAT	+
	ND2	4040	5084	1045	ATG	T--	0.174281	-0.429825		+
	tRNAtrp	5085	5155	71			0.190476	-0.0344828	TCA	+
	tRNAala	5158	5226	69			0	0.241379	TGC	-
	tRNAasn	5228	5300	73			-0.210526	0.2	GTT	-
	OL	5303	5332	30			0.166667	-0.222222		+
	tRNAcys	5332	5398	67			-0.117647	0.151515	GCA	-
	tRNAtyr	5399	5469	71			-0.222222	0.314286	GTA	-
	CoⅠ	5471	7021	1551	GTG	TAA	-0.0278422	-0.21045		+
	tRNAser2	7022	7092	71			-0.263158	0.272727	TGA	-
	tRNAasp	7093	7165	73			0.16	0.0434783	GTC	+
	CoⅡ	7180	7870	691	ATG	T--	0.0631068	-0.269625		+
	tRNAlys	7871	7944	74			0.0769231	-0.0857143	TTT	+
	atp8	7946	8113	168	ATG	TAA	0.18	-0.411765		+
	atp6	8104	8787	684	ATG	TAA	0.0512821	-0.37415		+
	CoⅢ	8787	9570	784	ATG	T--	-0.0188679	-0.275281		+
	tRNAgly	9571	9643	73			0.0212766	0	TCC	+
	ND3	9644	9992	349	ATG	T--	-0.0918367	-0.329032		+
	tRNAarg	9993	10063	71			0.142857	-0.103448	TCG	+
	ND4L	10064	10360	297	ATG	TAA	-0.0384615	-0.347518		+
	ND4	10354	11734	1381	ATG	T--	0.0715182	-0.365517		+
	tRNAhis	11735	11804	70			0.0612245	-0.047619	GTG	+
	tRNAser1	11805	11871	67			0.189189	-0.0666667	GCT	+
	tRNAleu1	11875	11947	73			0.0697674	0	TAG	+
	ND5	11948	13774	1827	ATG	TAA	0.0819981	-0.422977		+
	ND6	13771	14286	516	ATG	TAA	-0.432526	0.547826		-
	tRNAglu	14287	14355	69			-0.227273	0.28	TTC	-
	Cytb	14358	15495	1138	ATG	T--	-0.00320513	-0.375723		+
	tRNAthr	15496	15568	73			0	-0.0810811	TGT	+
	tRNApro	15567	15636	70			-0.162791	0.407407	TGG	-
	D-loop	15637	16526	890			-0.0647482	-0.113208		+
Pseudobagrus brachyrhabdion	tRNAphe	1	70	70			0.302326	0.037037	GAA	+
	12SrRNA	71	1023	953			0.174905	-0.0866511		+
	tRNAval	1024	1095	72			0.117647	0	TAC	+
	16SrRNA	1096	2774	1679			0.23879	-0.0795948		+
	tRNAleu2	2775	2849	75			0	-0.142857	TAA	+
	ND1	2850	3824	975	ATG	TAG	-0.0144404	-0.320665		+
	tRNAile	3827	3898	72			0.0909091	-0.025641	GAT	+
	tRNAgln	3898	3968	71			-0.190476	0.241379	TTG	-
	tRNAmet	3968	4037	70			0.136364	-0.230769	CAT	+
	ND2	4038	5082	1045	ATG	T--	0.163097	-0.381818		+
	tRNAtrp	5083	5153	71			0.181818	-0.037037	TCA	+
	tRNAala	5156	5224	69			-0.0243902	0.285714	TGC	-
	tRNAasn	5226	5298	73			-0.189189	0.166667	GTT	-
	OL	5301	5331	31			-0.0666667	0.125		-
	tRNAcys	5331	5397	67			-0.0588235	0.151515	GCA	-
	tRNAtyr	5398	5468	71			-0.157895	0.272727	GTA	-
	CoⅠ	5470	7020	1551	GTG	TAA	-0.0629213	-0.183056		+
	tRNAser2	7021	7091	71			-0.189189	0.235294	TGA	-
	tRNAasp	7096	7168	73			0.208333	-0.04	GTC	+
	CoⅡ	7183	7873	691	ATG	T--	0.026506	-0.211268		+
	tRNAlys	7874	7947	74			0.047619	-0.0625	TTT	+
	atp8	7949	8116	168	ATG	TAA	0.145631	-0.384615		+
	atp6	8107	8790	684	ATG	TAA	0.0742574	-0.378571		+
	CoⅢ	8790	9573	784	ATG	T--	-0.028436	-0.246537		+
	tRNAgly	9574	9647	74			0.0416667	-0.0769231	TCC	+
	ND3	9648	9996	349	ATG	T--	-0.0693069	-0.288591		+
	tRNAarg	9997	10067	71			0.0731707	-0.0666667	TCG	+
	ND4L	10068	10364	297	ATG	TAA	-0.0121951	-0.323308		+
	ND4	10358	11738	1381	ATG	T--	0.0484472	-0.314685		+
	tRNAhis	11739	11808	70			0.0612245	-0.047619	GTG	+
	tRNAser1	11809	11875	67			0.243243	-0.133333	GCT	+
	tRNAleu1	11879	11951	73			0.0731707	-0.0625	TAG	+
	ND5	11952	13778	1827	ATG	TAA	0.0235081	-0.375867		+
	ND6	13775	14290	516	ATG	TAA	-0.41806	0.536364		-
	tRNAglu	14291	14359	69			-0.209302	0.307692	TTC	-
	Cytb	14362	15499	1138	ATG	T--	-0.0426829	-0.297741		+
	tRNAthr	15500	15572	73			-0.0555556	-0.0810811	TGT	+
	tRNApro	15571	15640	70			-0.181818	0.461538	TGG	-
	D-loop	15641	16532	892			-0.0769231	-0.0789474		+
Pseudobagrus gracilis	tRNAphe	1	70	70			0.302326	0.037037	GAA	+
	12SrRNA	71	1023	953			0.171756	-0.0862471		+
	tRNAval	1024	1095	72			0.0857143	0.027027	TAC	+
	16SrRNA	1096	2774	1679			0.239289	-0.0793651		+
	tRNAleu2	2775	2849	75			0.025641	-0.166667	TAA	+
	ND1	2850	3824	975	ATG	TAG	-0.0179856	-0.322196		+
	tRNAile	3827	3898	72			0.0588235	0	GAT	+
	tRNAgln	3898	3968	71			-0.190476	0.241379	TTG	-
	tRNAmet	3968	4037	70			0.136364	-0.230769	CAT	+
	ND2	4038	5082	1045	ATG	T--	0.151316	-0.362187		+
	tRNAtrp	5083	5153	71			0.181818	-0.037037	TCA	+
	tRNAala	5156	5224	69			-0.0243902	0.285714	TGC	-
	tRNAasn	5226	5298	73			-0.210526	0.142857	GTT	-
	OL	5301	5331	31			-0.0666667	0.125		-
	tRNAcys	5331	5397	67			-0.0588235	0.151515	GCA	-
	tRNAtyr	5398	5469	72			-0.179487	0.272727	GTA	-
	CoⅠ	5471	7021	1551	GTG	TAA	-0.0627803	-0.186646		+
	tRNAser2	7022	7092	71			-0.210526	0.272727	TGA	-
	tRNAasp	7097	7169	73			0.208333	-0.04	GTC	+
	CoⅡ	7184	7874	691	ATG	T--	0.0266344	-0.202797		+
	tRNAlys	7875	7948	74			0.047619	-0.0625	TTT	+
	atp8	7950	8117	168	ATG	TAA	0.156863	-0.393939		+
	atp6	8108	8791	684	ATG	TAA	0.0712531	-0.386282		+
	CoⅢ	8791	9574	784	ATG	T--	-0.0258824	-0.251397		+
	tRNAgly	9575	9648	74			0.0416667	-0.0769231	TCC	+
	ND3	9649	9997	349	ATG	T--	-0.07	-0.284768		+
	tRNAarg	9998	10068	71			0.0731707	-0.0666667	TCG	+
	ND4L	10069	10365	297	ATG	TAA	-0.0246914	-0.318519		+
	ND4	10359	11739	1381	ATG	T--	0.0508055	-0.322807		+
	tRNAhis	11740	11809	70			0.0612245	-0.047619	GTG	+
	tRNAser1	11810	11876	67			0.243243	-0.133333	GCT	+
	tRNAleu1	11880	11952	73			0.0731707	-0.0625	TAG	+
	ND5	11953	13779	1827	ATG	TAA	0.0234657	-0.379694		+
	ND6	13776	14291	516	ATG	TAA	-0.405941	0.537037		-
	tRNAglu	14292	14360	69			-0.181818	0.28	TTC	-
	Cytb	14363	15500	1138	ATG	T--	-0.0467572	-0.291667		+
	tRNAthr	15501	15573	73			-0.0555556	-0.0810811	TGT	+
	tRNApro	15572	15641	70			-0.181818	0.461538	TGG	-
	D-loop	15642	16533	892			-0.0769231	-0.0789474		+
Pseudobagrus brevicaudatus	tRNAphe	1	70	70			0.272727	0.0769231	GAA	+
	12SrRNA	71	1025	955			0.195402	-0.108545		+
	tRNAval	1026	1097	72			0.142857	-0.027027	TAC	+
	16SrRNA	1098	2776	1679			0.24109	-0.0769231		+
	tRNAleu2	2777	2851	75			0.025641	-0.166667	TAA	+
	ND1	2852	3826	975	ATG	TAG	0.00527241	-0.344828		+
	tRNAile	3829	3900	72			0.117647	-0.0526316	GAT	+
	tRNAgln	3900	3970	71			-0.190476	0.241379	TTG	-
	tRNAmet	3970	4039	70			0.116279	-0.259259	CAT	+
	ND2	4040	5084	1045	ATG	T--	0.165329	-0.400943		+
	tRNAtrp	5085	5155	71			0.2	0	TCA	+
	tRNAala	5158	5226	69			0	0.241379	TGC	-
	tRNAasn	5228	5300	73			-0.210526	0.2	GTT	-
	OL	5303	5331	29			-0.166667	0.176471		-
	tRNAcys	5331	5397	67			-0.0857143	0.125	GCA	-
	tRNAtyr	5398	5468	71			-0.189189	0.294118	GTA	-
	CoⅠ	5470	7020	1551	GTG	TAA	-0.0506608	-0.194401		+
	tRNAser2	7021	7091	71			-0.2	0.290323	TGA	-
	tRNAasp	7096	7168	73			0.191489	0	GTC	+
	CoⅡ	7183	7873	691	ATG	T--	0.0543735	-0.268116		+
	tRNAlys	7874	7947	74			0.0731707	-0.0909091	TTT	+
	atp8	7949	8116	168	ATG	TAA	0.163265	-0.371429		+
	atp6	8107	8790	684	ATG	TAA	0.0682927	-0.40146		+
	CoⅢ	8790	9573	784	ATG	T--	-0.00917431	-0.262248		+
	tRNAgly	9574	9647	74			0	0	TCC	+
	ND3	9648	9996	349	ATG	T--	-0.0294118	-0.333333		+
	tRNAarg	9997	10067	71			0.0731707	-0.0666667	TCG	+
	ND4L	10068	10364	297	ATG	TAA	0.0253165	-0.366906		+
	ND4	10358	11738	1381	ATG	T--	0.0571429	-0.351955		+
	tRNAhis	11739	11808	70			0.0612245	-0.047619	GTG	+
	tRNAser1	11809	11878	70			0.277778	-0.16129	GCT	+
	tRNAleu1	11879	11951	73			0.047619	-0.0322581	TAG	+
	ND5	11952	13778	1827	ATG	TAA	0.0720887	-0.422819		+
	ND6	13775	14290	516	ATG	TAA	-0.373333	0.534247		-
	tRNAglu	14291	14359	69			-0.227273	0.28	TTC	-
	Cytb	14362	15499	1138	ATG	T--	-0.00451128	-0.343096		+
	tRNAthr	15500	15572	73			0	-0.0810811	TGT	+
	tRNApro	15571	15640	70			-0.162791	0.407407	TGG	-
	D-loop	15641	16533	893			-0.0679612	-0.0126582		+
Pseudobagrus medianalis	tRNAphe	1	70	70			0.255814	0.111111	GAA	+
	12SrRNA	71	1139	1069			0.195358	-0.118329		+
	16SrRNA	1097	2774	1678			0.259727	-0.100424		+
	tRNAval	1140	1211	72			0.176471	-0.0526316	TAC	+
	tRNAleu2	2890	2964	75			-0.025641	-0.111111	TAA	+
	ND1	2965	3939	975	ATG	TAA	0.039548	-0.378378		+
	tRNAile	3944	4017	74			0.030303	-0.025641	GAT	+
	tRNAgln	4016	4086	71			-0.190476	0.241379	TTG	-
	tRNAmet	4086	4155	70			0.0909091	-0.230769	CAT	+
	ND2	4156	5200	1045	ATG	T--	0.204047	-0.45815		+
	tRNAtrp	5201	5271	71			0.162791	0	TCA	+
	tRNAala	5274	5342	69			-0.0243902	0.285714	TGC	-
	tRNAasn	5344	5416	73			-0.210526	0.2	GTT	-
	OL	5419	5449	31			0.230769	-0.222222		+
	tRNAcys	5449	5515	67			-0.117647	0.151515	GCA	-
	tRNAtyr	5516	5586	71			-0.166667	0.257143	GTA	-
	CoⅠ	5588	7138	1551	GTG	TAA	-0.0404624	-0.195335		+
	tRNAser2	7139	7209	71			-0.179487	0.25	TGA	-
	tRNAasp	7214	7286	73			0.16	0.0434783	GTC	+
	CoⅡ	7301	7991	691	ATG	T--	0.0526316	-0.254355		+
	tRNAlys	7992	8065	74			0.0769231	-0.0857143	TTT	+
	atp8	8067	8234	168	ATG	TAA	0.175258	-0.380282		+
	atp6	8225	8908	684	ATG	TAA	0.0531646	-0.370242		+
	CoⅢ	8908	9691	784	ATG	T--	-0.0328638	-0.259887		+
	tRNAgly	9692	9764	73			0.0638298	-0.0769231	TCC	+
	ND3	9765	10113	349	ATG	T--	-0.0618557	-0.33758		+
	tRNAarg	10114	10184	71			0.121951	-0.0666667	TCG	+
	ND4L	10185	10481	297	ATG	TAA	-0.00636943	-0.342857		+
	ND4	10475	11855	1381	ATG	T--	0.0778894	-0.380379		+
	tRNAhis	11856	11925	70			0.0612245	-0.047619	GTG	+
	tRNAser1	11926	11992	67			0.189189	-0.0666667	GCT	+
	tRNAleu1	11996	12068	73			0.047619	-0.0322581	TAG	+
	ND5	12069	13895	1827	ATG	TAA	0.0775047	-0.409623		+
	ND6	13892	14407	516	ATG	TAA	-0.423611	0.549784		-
	tRNAglu	14408	14477	70			-0.227273	0.28	TTC	-
	Cytb	14479	15616	1138	ATG	T--	0	-0.37428		+
	tRNAthr	15617	15689	73			0.0285714	-0.105263	TGT	+
	tRNApro	15688	15757	70			-0.162791	0.407407	TGG	-
	D-loop	15758	16647	890			-0.106667	-0.115044		+
Pseudobagrus truncatus	tRNAphe	1	70	70			0.255814	0.111111	GAA	+
	12SrRNA	71	1025	955			0.17757	-0.0857143		+
	tRNAval	1026	1097	72			0.142857	-0.027027	TAC	+
	16SrRNA	1123	2777	1655			0.249741	-0.0895954		+
	tRNAleu2	2778	2852	75			0.025641	-0.166667	TAA	+
	ND1	2853	3827	975	ATG	TAA	0.0141343	-0.369193		+
	tRNAile	3830	3901	72			0.0769231	-0.030303	GAT	+
	tRNAgln	3901	3971	71			-0.219512	0.266667	TTG	-
	tRNAmet	3971	4040	70			0.116279	-0.259259	CAT	+
	ND2	4041	5085	1045	ATG	T--	0.17377	-0.409611		+
	tRNAtrp	5086	5156	71			0.155556	0	TCA	+
	tRNAala	5159	5227	69			-0.0243902	0.285714	TGC	-
	tRNAasn	5229	5301	73			-0.210526	0.2	GTT	-
	OL	5304	5334	31			-0.142857	0.176471		-
	tRNAcys	5334	5400	67			-0.111111	0.16129	GCA	-
	tRNAtyr	5401	5471	71			-0.189189	0.294118	GTA	-
	CoⅠ	5473	7023	1551	GTG	TAA	-0.0401786	-0.203053		+
	tRNAser2	7024	7094	71			-0.179487	0.25	TGA	-
	tRNAasp	7099	7171	73			0.183673	0	GTC	+
	CoⅡ	7186	7876	691	ATG	T--	0.0356295	-0.258993		+
	tRNAlys	7877	7950	74			0.0731707	-0.0909091	TTT	+
	atp8	7952	8119	168	ATG	TAA	0.12	-0.382353		+
	atp6	8110	8793	684	ATG	TAA	0.0765432	-0.405018		+
	CoⅢ	8793	9576	784	ATG	T--	-0.0401891	-0.255556		+
	tRNAgly	9577	9650	74			0.0204082	-0.04	TCC	+
	ND3	9651	9999	349	ATG	T--	-0.0341463	-0.342466		+
	tRNAarg	10000	10070	71			0.116279	-0.142857	TCG	+
	ND4L	10071	10367	297	ATG	TAA	-0.0243902	-0.338346		+
	ND4	10361	11741	1381	ATG	T--	0.0812808	-0.376991		+
	tRNAhis	11742	11811	70			0.0612245	-0.047619	GTG	+
	tRNAser1	11812	11881	70			0.277778	-0.16129	GCT	+
	tRNAleu1	11882	11954	73			0.0731707	-0.0625	TAG	+
	ND5	11955	13781	1827	ATG	TAA	0.067034	-0.414634		+
	ND6	13778	14293	516	ATG	TAA	-0.381579	0.544186		-
	tRNAglu	14294	14362	69			-0.2	0.25	TTC	-
	Cytb	14365	15502	1138	ATG	T--	-0.0195489	-0.359833		+
	tRNAthr	15503	15575	73			0	-0.0857143	TGT	+
	tRNApro	15574	15643	70			-0.162791	0.407407	TGG	-
	D-loop	15644	16533	890			-0.116883	-0.079646		+
Pseudobagrus pratti	tRNAphe	1	70	70			0.255814	0.111111	GAA	+
	12SrRNA	71	1025	955			0.175373	-0.0835322		+
	tRNAval	1026	1097	72			0.142857	-0.027027	TAC	+
	16SrRNA	1098	2777	1680			0.249741	-0.0895954		+
	tRNAleu2	2778	2852	75			0.025641	-0.166667	TAA	+
	ND1	2853	3827	975	ATG	TAA	0.015873	-0.372549		+
	tRNAile	3830	3901	72			0.0769231	-0.030303	GAT	+
	tRNAgln	3901	3971	71			-0.219512	0.266667	TTG	-
	tRNAmet	3971	4040	70			0.116279	-0.259259	CAT	+
	ND2	4041	5085	1045	ATG	T--	0.171849	-0.412844		+
	tRNAtrp	5086	5156	71			0.155556	0	TCA	+
	tRNAala	5159	5227	69			-0.0243902	0.285714	TGC	-
	tRNAasn	5229	5301	73			-0.210526	0.2	GTT	-
	OL	5304	5334	31			-0.142857	0.176471		-
	tRNAcys	5334	5400	67			-0.111111	0.16129	GCA	-
	tRNAtyr	5401	5471	71			-0.189189	0.294118	GTA	-
	CoⅠ	5473	7023	1551	GTG	TAA	-0.0389321	-0.205521		+
	tRNAser2	7024	7094	71			-0.157895	0.212121	TGA	-
	tRNAasp	7099	7171	73			0.183673	0	GTC	+
	CoⅡ	7186	7876	691	ATG	T--	0.0359712	-0.255319		+
	tRNAlys	7877	7950	74			0.0731707	-0.0909091	TTT	+
	atp8	7952	8119	168	ATG	TAA	0.12	-0.382353		+
	atp6	8110	8793	684	ATG	TAA	0.0810811	-0.415162		+
	CoⅢ	8793	9576	784	ATG	T--	-0.0401891	-0.255556		+
	tRNAgly	9577	9650	74			0.0204082	-0.04	TCC	+
	ND3	9651	9999	349	ATG	T--	-0.0439024	-0.328767		+
	tRNAarg	10000	10070	71			0.116279	-0.142857	TCG	+
	ND4L	10071	10367	297	ATG	TAA	-0.0243902	-0.338346		+
	ND4	10361	11741	1381	ATG	T--	0.0797546	-0.377224		+
	tRNAhis	11742	11811	70			0.0612245	-0.047619	GTG	+
	tRNAser1	11812	11878	67			0.277778	-0.16129	GCT	+
	tRNAleu1	11882	11954	73			0.0731707	-0.0625	TAG	+
	ND5	11955	13781	1827	ATG	TAA	0.0651974	-0.414634		+
	ND6	13778	14293	516	ATG	TAA	-0.384106	0.539171		-
	tRNAglu	14294	14362	69			-0.2	0.25	TTC	-
	Cytb	14365	15502	1138	ATG	T--	-0.0224888	-0.357143		+
	tRNAthr	15503	15575	73			0	-0.0857143	TGT	+
	tRNApro	15574	15643	70			-0.116279	0.407407	TGG	-
	D-loop	15643	16533	891			-0.116883	-0.079646		+
Pseudobagrus trilineatus	tRNAphe	1	70	70			0.347826	0	GAA	+
	12SrRNA	71	1024	954			0.2	-0.109557		+
	tRNAval	1025	1096	72			0.212121	-0.0769231	TAC	+
	16SrRNA	1097	2775	1679			0.239289	-0.108262		+
	tRNAleu2	2776	2850	75			0	-0.128205	TAA	+
	ND1	2851	3825	975	ATG	TAA	0.0442478	-0.385366		+
	tRNAile	3831	3902	72			0.0857143	-0.0810811	GAT	+
	tRNAgln	3902	3972	71			-0.142857	0.172414	TTG	-
	tRNAmet	3972	4041	70			0.116279	-0.259259	CAT	+
	ND2	4042	5086	1045	ATG	T--	0.178396	-0.444954		+
	tRNAtrp	5087	5157	71			0.227273	-0.111111	TCA	+
	tRNAala	5160	5228	69			-0.047619	0.333333	TGC	-
	tRNAasn	5230	5302	73			-0.210526	0.2	GTT	-
	OL	5305	5334	30			-0.0769231	0.176471		-
	tRNAcys	5334	5400	67			-0.0909091	0.117647	GCA	-
	tRNAtyr	5401	5471	71			-0.111111	0.2	GTA	-
	CoⅠ	5473	7023	1551	GTG	TAA	-0.0421893	-0.207715		+
	tRNAser2	7024	7094	71			-0.230769	0.3125	TGA	-
	tRNAasp	7099	7170	72			0.191489	-0.04	GTC	+
	CoⅡ	7185	7875	691	ATG	T--	0.0643564	-0.269103		+
	tRNAlys	7876	7949	74			0.116279	-0.0967742	TTT	+
	atp8	7951	8118	168	ATG	TAA	0.173077	-0.4375		+
	atp6	8109	8792	684	ATG	TAA	0.0336538	-0.395522		+
	CoⅢ	8792	9575	784	ATG	T--	-0.0290828	-0.249249		+
	tRNAgly	9576	9648	73			0.0416667	-0.04	TCC	+
	ND3	9649	9997	349	ATG	T--	-0.0845771	-0.293333		+
	tRNAarg	9998	10068	71			0.170732	-0.2	TCG	+
	ND4L	10069	10365	297	ATG	TAA	0.00636943	-0.371429		+
	ND4	10359	11739	1381	ATG	T--	0.0608273	-0.369369		+
	tRNAhis	11740	11809	70			0.0612245	-0.047619	GTG	+
	tRNAser1	11810	11876	67			0.157895	-0.0344828	GCT	+
	tRNAleu1	11880	11952	73			0.0952381	-0.0967742	TAG	+
	ND5	11953	13779	1827	ATG	TAA	0.0562212	-0.41779		+
	ND6	13776	14291	516	ATG	TAA	-0.469388	0.573333		-
	tRNAglu	14292	14360	69			-0.2	0.25	TTC	-
	Cytb	14364	15501	1138	ATG	T--	0.00307692	-0.338742		+
	tRNAthr	15502	15574	73			0	-0.0857143	TGT	+
	tRNApro	15573	15642	70			-0.181818	0.461538	TGG	-
	D-loop	15643	16535	893			-0.0512821	0.037037		+
Pseudobagrus tokiensis	tRNAphe	1	70	70			0.255814	0.111111	GAA	+
	12SrRNA	71	1024	954			0.196911	-0.114679		+
	tRNAval	1025	1096	72			0.142857	-0.027027	TAC	+
	16SrRNA	1097	2774	1678			0.259958	-0.0994318		+
	tRNAleu2	2775	2849	75			0.025641	-0.166667	TAA	+
	ND1	2850	3824	975	ATG	TAG	0.00389105	-0.341289		+
	tRNAile	3830	3901	72			0.0285714	-0.027027	GAT	+
	tRNAgln	3901	3971	71			-0.170732	0.2	TTG	-
	tRNAmet	3971	4040	70			0.0909091	-0.230769	CAT	+
	ND2	4041	5085	1045	ATG	T--	0.160622	-0.40991		+
	tRNAtrp	5086	5156	71			0.190476	-0.0344828	TCA	+
	tRNAala	5159	5227	69			0	0.241379	TGC	-
	tRNAasn	5229	5301	73			-0.210526	0.2	GTT	-
	OL	5304	5334	31			0.230769	-0.222222		+
	tRNAcys	5334	5400	67			-0.117647	0.151515	GCA	-
	tRNAtyr	5401	5471	71			-0.257143	0.333333	GTA	-
	CoⅠ	5473	7023	1551	GTG	TAA	-0.0323326	-0.216495		+
	tRNAser2	7024	7094	71			-0.179487	0.25	TGA	-
	tRNAasp	7099	7171	73			0.16	0.0434783	GTC	+
	CoⅡ	7186	7876	691	ATG	T--	0.0301508	-0.248175		+
	tRNAlys	7877	7950	74			0.0769231	-0.0857143	TTT	+
	atp8	7952	8119	168	ATG	TAA	0.183673	-0.428571		+
	atp6	8110	8793	684	ATG	TAA	0.0721649	-0.418919		+
	CoⅢ	8793	9576	784	ATG	T--	0.0117096	-0.269663		+
	tRNAgly	9577	9647	71			0.0434783	-0.04	TCC	+
	ND3	9648	9996	349	ATG	T--	-0.101604	-0.328947		+
	tRNAarg	9997	10067	71			0.162791	-0.142857	TCG	+
	ND4L	10068	10364	297	ATG	TAA	-0.00621118	-0.352941		+
	ND4	10358	11738	1381	ATG	T--	0.0682111	-0.383244		+
	tRNAhis	11739	11808	70			0.0833333	-0.0909091	GTG	+
	tRNAser1	11809	11875	67			0.189189	-0.0666667	GCT	+
	tRNAleu1	11879	11951	73			0.047619	-0.0322581	TAG	+
	ND5	11952	13778	1827	ATG	TAA	0.0665281	-0.398058		+
	ND6	13775	14290	516	ATG	TAA	-0.449275	0.552743		-
	tRNAglu	14291	14359	69			-0.255814	0.307692	TTC	-
	Cytb	14362	15499	1138	ATG	T--	-0.014827	-0.36952		+
	tRNAthr	15500	15572	73			0	-0.0810811	TGT	+
	tRNApro	15571	15640	70			-0.162791	0.407407	TGG	-
	D-loop	15641	16529	889			-0.0933333	-0.0862069		+
Pseudobagrus emarginatus	tRNAphe	1	70	70			0.255814	0.111111	GAA	+
	12SrRNA	71	1025	955			0.17757	-0.0857143		+
	tRNAval	1026	1097	72			0.142857	-0.027027	TAC	+
	16SrRNA	1098	2777	1680			0.252336	-0.0951009		+
	tRNAleu2	2778	2852	75			0.025641	-0.166667	TAA	+
	ND1	2853	3827	975	ATG	TAA	0.0105634	-0.366093		+
	tRNAile	3830	3901	72			0.0526316	0	GAT	+
	tRNAgln	3901	3971	71			-0.219512	0.266667	TTG	-
	tRNAmet	3971	4040	70			0.116279	-0.259259	CAT	+
	ND2	4041	5087	1047	ATG	TAG	0.18408	-0.40991		+
	tRNAtrp	5086	5156	71			0.155556	0	TCA	+
	tRNAala	5159	5227	69			-0.0243902	0.285714	TGC	-
	tRNAasn	5229	5301	73			-0.210526	0.2	GTT	-
	OL	5304	5334	31			-0.142857	0.176471		-
	tRNAcys	5334	5400	67			-0.111111	0.16129	GCA	-
	tRNAtyr	5401	5471	71			-0.189189	0.294118	GTA	-
	CoⅠ	5473	7023	1551	GTG	TAA	-0.0412486	-0.201835		+
	tRNAser2	7024	7094	71			-0.179487	0.25	TGA	-
	tRNAasp	7099	7171	73			0.183673	0	GTC	+
	CoⅡ	7186	7876	691	ATG	T--	0.04038	-0.266187		+
	tRNAlys	7877	7950	74			0.0731707	-0.0909091	TTT	+
	atp8	7952	8119	168	ATG	TAA	0.108911	-0.373134		+
	atp6	8110	8793	684	ATG	TAA	0.08867	-0.42446		+
	CoⅢ	8793	9576	784	ATG	T--	-0.0375587	-0.260504		+
	tRNAgly	9577	9650	74			0.0204082	-0.04	TCC	+
	ND3	9651	10001	351	ATG	TAG	-0.0291262	-0.365517		+
	tRNAarg	10000	10070	71			0.0952381	-0.103448	TCG	+
	ND4L	10071	10367	297	ATG	TAA	-0.0184049	-0.343284		+
	ND4	10361	11741	1381	ATG	T--	0.0731707	-0.364452		+
	tRNAhis	11742	11811	70			0.0833333	-0.0909091	GTG	+
	tRNAser1	11812	11878	67			0.277778	-0.16129	GCT	+
	tRNAleu1	11882	11954	73			0.0731707	-0.0625	TAG	+
	ND5	11955	13781	1827	ATG	TAA	0.0622711	-0.414966		+
	ND6	13778	14293	516	ATG	TAA	-0.38206	0.541284		-
	tRNAglu	14294	14362	69			-0.2	0.25	TTC	-
	Cytb	14365	15502	1138	ATG	T--	-0.0196078	-0.3625		+
	tRNAthr	15503	15575	73			0	-0.0857143	TGT	+
	tRNApro	15574	15643	70			-0.162791	0.407407	TGG	-
	D-loop	15644	16534	891			-0.113924	-0.0727273		+
Pseudobagrus ondon	tRNAphe	1	70	70			0.255814	0.111111	GAA	+
	12SrRNA	71	1024	954			0.18618	-0.108545		+
	tRNAval	1025	1096	72			0.176471	-0.0526316	TAC	+
	16SrRNA	1097	2774	1678			0.255765	-0.09375		+
	tRNAleu2	2775	2849	75			-0.025641	-0.111111	TAA	+
	ND1	2850	3824	975	ATG	TAG	0.0510397	-0.381166		+
	tRNAile	3829	3902	74			0.030303	-0.025641	GAT	+
	tRNAgln	3901	3971	71			-0.190476	0.241379	TTG	-
	tRNAmet	3971	4040	70			0.0909091	-0.230769	CAT	+
	ND2	4041	5085	1045	ATG	T--	0.18928	-0.448889		+
	tRNAtrp	5086	5156	71			0.162791	0	TCA	+
	tRNAala	5159	5227	69			0	0.241379	TGC	-
	tRNAasn	5229	5301	73			-0.210526	0.2	GTT	-
	OL	5304	5335	32			0.2	-0.176471		+
	tRNAcys	5335	5401	67			-0.117647	0.151515	GCA	-
	tRNAtyr	5402	5472	71			-0.189189	0.294118	GTA	-
	CoⅠ	5474	7024	1551	GTG	TAA	-0.0422857	-0.198225		+
	tRNAser2	7025	7095	71			-0.210526	0.272727	TGA	-
	tRNAasp	7100	7172	73			0.16	0.0434783	GTC	+
	CoⅡ	7187	7877	691	ATG	T--	0.0625	-0.266436		+
	tRNAlys	7878	7951	74			0.0769231	-0.0857143	TTT	+
	atp8	7953	8120	168	ATG	TAA	0.175258	-0.380282		+
	atp6	8111	8794	684	ATG	TAA	0.0653266	-0.391608		+
	CoⅢ	8794	9577	784	ATG	T--	-0.00662252	-0.269841		+
	tRNAgly	9578	9650	73			0.0833333	-0.12	TCC	+
	ND3	9651	9999	349	ATG	T--	-0.0612245	-0.341935		+
	tRNAarg	10000	10070	71			0.121951	-0.0666667	TCG	+
	ND4L	10071	10367	297	ATG	TAA	-0.0193548	-0.323944		+
	ND4	10361	11741	1381	ATG	T--	0.0840652	-0.386207		+
	tRNAhis	11742	11811	70			0.0612245	-0.047619	GTG	+
	tRNAser1	11812	11878	67			0.189189	-0.0666667	GCT	+
	tRNAleu1	11882	11954	73			0.047619	-0.0322581	TAG	+
	ND5	11955	13781	1827	ATG	TAA	0.0811321	-0.421121		+
	ND6	13778	14293	516	ATG	TAA	-0.412969	0.548673		-
	tRNAglu	14294	14363	70			-0.227273	0.28	TTC	-
	Cytb	14365	15502	1138	ATG	T--	0.00967742	-0.376673		+
	tRNAthr	15503	15575	73			0.0285714	-0.105263	TGT	+
	tRNApro	15574	15643	70			-0.162791	0.407407	TGG	-
	D-loop	15644	16534	891			-0.0993377	-0.142857		+
Pseudobagrus ussuriensis	tRNAphe	1	70	70			0.255814	0.111111	GAA	+
	12SrRNA	71	1025	955			0.204545	-0.11007		+
	tRNAval	1026	1097	72			0.142857	-0.027027	TAC	+
	16SrRNA	1098	2778	1681			0.23879	-0.0786838		+
	tRNAleu2	2779	2853	75			0.025641	-0.166667	TAA	+
	ND1	2854	3828	975	ATG	TAG	0.0385965	-0.377778		+
	tRNAile	3831	3902	72			0.135135	-0.0285714	GAT	+
	tRNAgln	3902	3972	71			-0.190476	0.241379	TTG	-
	tRNAmet	3972	4041	70			0.116279	-0.259259	CAT	+
	ND2	4042	5086	1045	ATG	T--	0.155063	-0.412048		+
	tRNAtrp	5087	5157	71			0.2	0	TCA	+
	tRNAala	5160	5228	69			-0.047619	0.333333	TGC	-
	tRNAasn	5230	5302	73			-0.210526	0.2	GTT	-
	OL	5305	5335	31			-0.142857	0.176471		-
	tRNAcys	5335	5401	67			-0.0588235	0.151515	GCA	-
	tRNAtyr	5402	5472	71			-0.189189	0.294118	GTA	-
	CoⅠ	5474	7024	1551	GTG	TAA	-0.0554324	-0.186441		+
	tRNAser2	7025	7095	71			-0.230769	0.3125	TGA	-
	tRNAasp	7100	7172	73			0.208333	-0.04	GTC	+
	CoⅡ	7187	7877	691	ATG	T--	0.0444965	-0.235294		+
	tRNAlys	7878	7951	74			0.047619	-0.0625	TTT	+
	atp8	7953	8120	168	ATG	TAA	0.163265	-0.371429		+
	atp6	8111	8794	684	ATG	TAA	0.0640394	-0.402878		+
	CoⅢ	8794	9577	784	ATG	T--	-0.0210773	-0.252809		+
	tRNAgly	9578	9651	74			0.0204082	-0.04	TCC	+
	ND3	9652	10000	349	ATG	T--	-0.0373832	-0.313869		+
	tRNAarg	10001	10071	71			0.116279	-0.142857	TCG	+
	ND4L	10072	10368	297	ATG	TAA	0.0123457	-0.362963		+
	ND4	10362	11742	1381	ATG	T--	0.0637786	-0.3663		+
	tRNAhis	11743	11812	70			0.0612245	-0.047619	GTG	+
	tRNAser1	11813	11879	67			0.277778	-0.16129	GCT	+
	tRNAleu1	11883	11955	73			0.047619	-0.0322581	TAG	+
	ND5	11956	13782	1827	ATG	TAA	0.0801843	-0.425876		+
	ND6	13779	14294	516	ATG	TAA	-0.350318	0.541463		-
	tRNAglu	14295	14363	69			-0.2	0.25	TTC	-
	Cytb	14366	15503	1138	ATG	T--	0.0060423	-0.343035		+
	tRNAthr	15504	15576	73			0	-0.0810811	TGT	+
	tRNApro	15575	15644	70			-0.162791	0.407407	TGG	-
	D-loop	15645	16536	892			-0.072	-0.0816327		+
Pseudobagrus tenuis	tRNAphe	1	70	70			0.272727	0.0769231	GAA	+
	12SrRNA	71	1025	955			0.198488	-0.112676		+
	tRNAval	1026	1097	72			0.142857	-0.027027	TAC	+
	16SrRNA	1098	2776	1679			0.245047	-0.0875179		+
	tRNAleu2	2777	2851	75			0.025641	-0.166667	TAA	+
	ND1	2852	3826	975	ATG	TAG	0.0123457	-0.343137		+
	tRNAile	3829	3900	72			0.117647	-0.0526316	GAT	+
	tRNAgln	3900	3970	71			-0.219512	0.266667	TTG	-
	tRNAmet	3970	4039	70			0.116279	-0.259259	CAT	+
	ND2	4040	5084	1045	ATG	T--	0.168	-0.402844		+
	tRNAtrp	5085	5155	71			0.2	0	TCA	+
	tRNAala	5158	5226	69			-0.0232558	0.307692	TGC	-
	tRNAasn	5228	5300	73			-0.210526	0.2	GTT	-
	OL	5303	5333	31			-0.142857	0.176471		-
	tRNAcys	5333	5399	67			-0.0588235	0.151515	GCA	-
	tRNAtyr	5400	5470	71			-0.189189	0.294118	GTA	-
	CoⅠ	5472	7022	1551	GTG	TAA	-0.045204	-0.198758		+
	tRNAser2	7023	7093	71			-0.2	0.290323	TGA	-
	tRNAasp	7098	7170	73			0.191489	0	GTC	+
	CoⅡ	7185	7875	691	ATG	T--	0.0635294	-0.270073		+
	tRNAlys	7876	7949	74			0.047619	-0.0625	TTT	+
	atp8	7951	8118	168	ATG	TAA	0.168317	-0.373134		+
	atp6	8109	8792	684	ATG	TAA	0.0501193	-0.388679		+
	CoⅢ	8792	9575	784	ATG	T--	-0.0318182	-0.259475		+
	tRNAgly	9576	9649	74			0.0204082	-0.04	TCC	+
	ND3	9650	9998	349	ATG	T--	-0.0434783	-0.319444		+
	tRNAarg	9999	10069	71			0.0952381	-0.103448	TCG	+
	ND4L	10070	10366	297	ATG	TAA	0.0123457	-0.348148		+
	ND4	10360	11740	1381	ATG	T--	0.0537634	-0.344444		+
	tRNAhis	11741	11810	70			0.0612245	-0.047619	GTG	+
	tRNAser1	11811	11880	70			0.243243	-0.133333	GCT	+
	tRNAleu1	11881	11953	73			0.047619	-0.0322581	TAG	+
	ND5	11954	13780	1827	ATG	TAA	0.0665434	-0.41745		+
	ND6	13777	14292	516	ATG	TAA	-0.390728	0.539171		-
	tRNAglu	14293	14361	69			-0.2	0.25	TTC	-
	Cytb	14364	15501	1138	ATG	T--	-0.00299401	-0.334737		+
	tRNAthr	15502	15574	73			-0.027027	-0.0555556	TGT	+
	tRNApro	15573	15642	70			-0.162791	0.407407	TGG	-
	D-loop	15643	16535	893			-0.122581	-0.0535714		+

## Sheet: Table S2
Table S2. The codon number and relative synonymous codon usage (RSCU) in mitochondrial protein coding genes of the 15 Pseudobagrus species
Species	Codon	Count	RSCU	Codon	Count	RSCU	Codon	Count	RSCU	Codon	Count	RSCU
Pseudobagrus albomarginatus	UUU	105	1.08	UCU	104	1.19	UAU	164	1.09	UGU	31	0.57
	UUC	90	0.92	UCC	101	1.15	UAC	136	0.91	UGC	78	1.43
	UUA	133	1.32	UCA	86	0.98	UAA	188	1.52	UGA	63	0.51
	UUG	84	0.84	UCG	29	0.33	UAG	119	0.96	UGG	43	1
	CUU	129	1.28	CCU	194	1.61	CAU	127	1.07	CGU	15	0.29
	CUC	85	0.85	CCC	123	1.02	CAC	110	0.93	CGC	54	1.05
	CUA	106	1.05	CCA	111	0.92	CAA	116	1.26	CGA	37	0.72
	CUG	66	0.66	CCG	55	0.46	CAG	68	0.74	CGG	27	0.53
	AUU	130	1.13	ACU	146	1.21	AAU	170	1.05	AGU	65	0.74
	AUC	105	0.91	ACC	136	1.13	AAC	155	0.95	AGC	141	1.61
	AUA	111	0.96	ACA	139	1.16	AAA	181	1.4	AGA	90	1.75
	AUG	67	1	ACG	60	0.5	AAG	78	0.6	AGG	85	1.66
	GUU	40	1.24	GCU	59	1.33	GAU	57	1.23	GGU	34	0.97
	GUC	23	0.71	GCC	63	1.42	GAC	36	0.77	GGC	37	1.06
	GUA	42	1.3	GCA	43	0.97	GAA	74	1.09	GGA	35	1
	GUG	24	0.74	GCG	12	0.27	GAG	62	0.91	GGG	34	0.97
Pseudobagrus koreanus	UUU	99	0.9	UCU	82	1.1	UAU	120	1.07	UGU	43	0.98
	UUC	121	1.1	UCC	111	1.49	UAC	105	0.93	UGC	45	1.02
	UUA	163	1.51	UCA	106	1.42	UAA	176	1.42	UGA	75	0.61
	UUG	55	0.51	UCG	32	0.43	UAG	120	0.97	UGG	42	1
	CUU	114	1.06	CCU	138	1.12	CAU	86	0.79	CGU	33	0.79
	CUC	85	0.79	CCC	191	1.55	CAC	133	1.21	CGC	33	0.79
	CUA	178	1.65	CCA	114	0.92	CAA	139	1.3	CGA	37	0.89
	CUG	51	0.47	CCG	50	0.41	CAG	75	0.7	CGG	23	0.55
	AUU	141	1.09	ACU	95	0.94	AAU	110	0.89	AGU	46	0.62
	AUC	124	0.96	ACC	128	1.27	AAC	137	1.11	AGC	71	0.95
	AUA	124	0.96	ACA	143	1.42	AAA	172	1.34	AGA	70	1.68
	AUG	58	1	ACG	37	0.37	AAG	85	0.66	AGG	54	1.3
	GUU	50	1.07	GCU	74	1.02	GAU	53	0.84	GGU	41	0.84
	GUC	39	0.83	GCC	114	1.57	GAC	73	1.16	GGC	56	1.14
	GUA	69	1.48	GCA	79	1.09	GAA	89	1.26	GGA	64	1.31
	GUG	29	0.62	GCG	23	0.32	GAG	52	0.74	GGG	35	0.71
Pseudobagrus brevicorpus	UUU	82	1	UCU	94	1.05	UAU	124	1.07	UGU	47	0.87
	UUC	82	1	UCC	111	1.24	UAC	108	0.93	UGC	61	1.13
	UUA	101	1.03	UCA	79	0.88	UAA	138	1.45	UGA	80	0.84
	UUG	55	0.56	UCG	31	0.35	UAG	68	0.71	UGG	45	1
	CUU	150	1.53	CCU	195	1.53	CAU	152	1.15	CGU	30	0.49
	CUC	85	0.87	CCC	159	1.24	CAC	113	0.85	CGC	64	1.04
	CUA	137	1.4	CCA	110	0.86	CAA	131	1.39	CGA	49	0.8
	CUG	61	0.62	CCG	47	0.37	CAG	57	0.61	CGG	43	0.7
	AUU	164	1.35	ACU	149	1.28	AAU	175	1.03	AGU	73	0.82
	AUC	94	0.77	ACC	132	1.13	AAC	164	0.97	AGC	148	1.66
	AUA	106	0.87	ACA	136	1.17	AAA	159	1.35	AGA	86	1.4
	AUG	69	1	ACG	49	0.42	AAG	77	0.65	AGG	97	1.58
	GUU	42	1.14	GCU	64	1.24	GAU	52	1.02	GGU	21	0.52
	GUC	33	0.9	GCC	82	1.58	GAC	50	0.98	GGC	57	1.42
	GUA	46	1.25	GCA	47	0.91	GAA	77	1.23	GGA	40	1
	GUG	26	0.71	GCG	14	0.27	GAG	48	0.77	GGG	42	1.05
Pseudobagrus brachyrhabdion	UUU	111	1	UCU	98	1.25	UAU	143	1.05	UGU	32	0.82
	UUC	111	1	UCC	125	1.6	UAC	129	0.95	UGC	46	1.18
	UUA	186	1.67	UCA	92	1.17	UAA	174	1.44	UGA	69	0.57
	UUG	68	0.61	UCG	37	0.47	UAG	119	0.99	UGG	47	1
	CUU	95	0.85	CCU	140	1.15	CAU	104	0.92	CGU	16	0.5
	CUC	80	0.72	CCC	168	1.38	CAC	123	1.08	CGC	19	0.59
	CUA	176	1.58	CCA	129	1.06	CAA	138	1.21	CGA	40	1.24
	CUG	64	0.57	CCG	49	0.4	CAG	91	0.79	CGG	15	0.47
	AUU	136	1.09	ACU	84	0.97	AAU	120	0.96	AGU	38	0.49
	AUC	93	0.75	ACC	96	1.11	AAC	129	1.04	AGC	80	1.02
	AUA	145	1.16	ACA	122	1.41	AAA	159	1.22	AGA	56	1.74
	AUG	64	1	ACG	45	0.52	AAG	101	0.78	AGG	47	1.46
	GUU	52	0.96	GCU	68	1.05	GAU	62	0.89	GGU	40	0.8
	GUC	44	0.81	GCC	102	1.58	GAC	77	1.11	GGC	49	0.98
	GUA	83	1.54	GCA	67	1.03	GAA	100	1.36	GGA	60	1.2
	GUG	37	0.69	GCG	22	0.34	GAG	47	0.64	GGG	51	1.02
Pseudobagrus gracilis	UUU	94	0.91	UCU	93	1.12	UAU	149	1.13	UGU	66	1.01
	UUC	113	1.09	UCC	100	1.21	UAC	115	0.87	UGC	65	0.99
	UUA	162	1.54	UCA	100	1.21	UAA	173	1.58	UGA	67	0.61
	UUG	41	0.39	UCG	31	0.37	UAG	88	0.8	UGG	57	1
	CUU	115	1.09	CCU	139	1.21	CAU	110	1.01	CGU	39	0.73
	CUC	94	0.89	CCC	167	1.46	CAC	107	0.99	CGC	34	0.64
	CUA	169	1.6	CCA	115	1	CAA	132	1.33	CGA	45	0.84
	CUG	52	0.49	CCG	38	0.33	CAG	66	0.67	CGG	33	0.62
	AUU	168	1.38	ACU	125	1.29	AAU	169	1.18	AGU	68	0.82
	AUC	86	0.71	ACC	106	1.09	AAC	117	0.82	AGC	105	1.27
	AUA	110	0.91	ACA	124	1.28	AAA	171	1.39	AGA	97	1.81
	AUG	56	1	ACG	34	0.35	AAG	75	0.61	AGG	73	1.36
	GUU	55	1.38	GCU	68	1.05	GAU	54	0.96	GGU	41	0.85
	GUC	37	0.93	GCC	104	1.6	GAC	58	1.04	GGC	55	1.13
	GUA	43	1.08	GCA	75	1.15	GAA	91	1.38	GGA	56	1.15
	GUG	25	0.63	GCG	13	0.2	GAG	41	0.62	GGG	42	0.87
Pseudobagrus brevicaudatus	UUU	117	1.09	UCU	104	1.26	UAU	127	0.99	UGU	27	0.67
	UUC	98	0.91	UCC	107	1.3	UAC	129	1.01	UGC	54	1.33
	UUA	144	1.37	UCA	102	1.24	UAA	147	1.44	UGA	71	0.69
	UUG	57	0.54	UCG	26	0.32	UAG	89	0.87	UGG	29	1
	CUU	110	1.05	CCU	168	1.41	CAU	123	1.06	CGU	18	0.45
	CUC	85	0.81	CCC	142	1.19	CAC	110	0.94	CGC	35	0.88
	CUA	170	1.62	CCA	127	1.07	CAA	115	1.31	CGA	41	1.03
	CUG	63	0.6	CCG	39	0.33	CAG	61	0.69	CGG	16	0.4
	AUU	155	1.19	ACU	109	1.05	AAU	163	1.03	AGU	48	0.58
	AUC	106	0.82	ACC	119	1.15	AAC	152	0.97	AGC	107	1.3
	AUA	129	0.99	ACA	145	1.4	AAA	176	1.33	AGA	63	1.58
	AUG	69	1	ACG	42	0.4	AAG	89	0.67	AGG	66	1.66
	GUU	63	1.16	GCU	64	1.02	GAU	53	0.9	GGU	37	0.76
	GUC	36	0.66	GCC	97	1.55	GAC	65	1.1	GGC	50	1.02
	GUA	87	1.6	GCA	69	1.1	GAA	94	1.34	GGA	75	1.53
	GUG	31	0.57	GCG	21	0.33	GAG	46	0.66	GGG	34	0.69
Pseudobagrus medianalis	UUU	100	0.96	UCU	82	1.01	UAU	113	0.98	UGU	50	0.92
	UUC	108	1.04	UCC	104	1.28	UAC	118	1.02	UGC	59	1.08
	UUA	145	1.26	UCA	99	1.22	UAA	130	1.34	UGA	81	0.84
	UUG	53	0.46	UCG	29	0.36	UAG	79	0.82	UGG	47	1
	CUU	115	1	CCU	166	1.27	CAU	109	0.97	CGU	42	0.79
	CUC	117	1.02	CCC	170	1.3	CAC	115	1.03	CGC	40	0.75
	CUA	199	1.74	CCA	138	1.06	CAA	130	1.38	CGA	41	0.77
	CUG	59	0.51	CCG	48	0.37	CAG	59	0.62	CGG	34	0.64
	AUU	125	1.12	ACU	119	1.14	AAU	156	1.06	AGU	71	0.87
	AUC	106	0.95	ACC	111	1.06	AAC	139	0.94	AGC	103	1.27
	AUA	105	0.94	ACA	141	1.35	AAA	183	1.36	AGA	82	1.53
	AUG	70	1	ACG	48	0.46	AAG	86	0.64	AGG	82	1.53
	GUU	50	1.18	GCU	39	0.6	GAU	43	0.9	GGU	30	0.63
	GUC	40	0.94	GCC	124	1.89	GAC	53	1.1	GGC	55	1.16
	GUA	60	1.41	GCA	85	1.3	GAA	88	1.41	GGA	74	1.56
	GUG	20	0.47	GCG	14	0.21	GAG	37	0.59	GGG	31	0.65
Pseudobagrus truncatus	UUU	107	1	UCU	97	1.27	UAU	123	0.89	UGU	30	0.78
	UUC	108	1	UCC	123	1.61	UAC	154	1.11	UGC	47	1.22
	UUA	184	1.67	UCA	98	1.28	UAA	168	1.38	UGA	64	0.52
	UUG	65	0.59	UCG	32	0.42	UAG	134	1.1	UGG	30	1
	CUU	100	0.9	CCU	144	1.13	CAU	103	0.92	CGU	15	0.45
	CUC	82	0.74	CCC	165	1.29	CAC	122	1.08	CGC	22	0.66
	CUA	173	1.57	CCA	144	1.13	CAA	147	1.25	CGA	47	1.4
	CUG	59	0.53	CCG	57	0.45	CAG	89	0.75	CGG	19	0.57
	AUU	132	1.13	ACU	91	1.01	AAU	130	0.98	AGU	39	0.51
	AUC	99	0.85	ACC	105	1.17	AAC	135	1.02	AGC	69	0.9
	AUA	119	1.02	ACA	119	1.33	AAA	176	1.25	AGA	51	1.52
	AUG	69	1	ACG	44	0.49	AAG	105	0.75	AGG	47	1.4
	GUU	62	1.12	GCU	63	1.07	GAU	66	0.94	GGU	36	0.8
	GUC	39	0.71	GCC	96	1.63	GAC	74	1.06	GGC	45	1.01
	GUA	94	1.7	GCA	59	1	GAA	96	1.25	GGA	69	1.54
	GUG	26	0.47	GCG	17	0.29	GAG	58	0.75	GGG	29	0.65
Pseudobagrus pratti	UUU	107	1	UCU	97	1.27	UAU	126	0.9	UGU	30	0.78
	UUC	108	1	UCC	124	1.62	UAC	153	1.1	UGC	47	1.22
	UUA	181	1.64	UCA	96	1.26	UAA	168	1.38	UGA	64	0.53
	UUG	65	0.59	UCG	33	0.43	UAG	133	1.09	UGG	32	1
	CUU	101	0.91	CCU	143	1.12	CAU	105	0.94	CGU	15	0.45
	CUC	81	0.73	CCC	166	1.3	CAC	119	1.06	CGC	23	0.69
	CUA	177	1.6	CCA	145	1.14	CAA	147	1.25	CGA	48	1.43
	CUG	58	0.52	CCG	56	0.44	CAG	88	0.75	CGG	17	0.51
	AUU	132	1.13	ACU	92	1.02	AAU	129	0.97	AGU	39	0.51
	AUC	98	0.84	ACC	104	1.16	AAC	137	1.03	AGC	69	0.9
	AUA	121	1.03	ACA	120	1.33	AAA	174	1.25	AGA	51	1.52
	AUG	68	1	ACG	44	0.49	AAG	105	0.75	AGG	47	1.4
	GUU	62	1.12	GCU	63	1.07	GAU	65	0.94	GGU	37	0.83
	GUC	41	0.74	GCC	96	1.63	GAC	73	1.06	GGC	44	0.98
	GUA	94	1.7	GCA	58	0.99	GAA	97	1.25	GGA	68	1.52
	GUG	24	0.43	GCG	18	0.31	GAG	58	0.75	GGG	30	0.67
Pseudobagrus trilineatus	UUU	124	0.96	UCU	74	1.08	UAU	102	0.92	UGU	31	0.93
	UUC	134	1.04	UCC	115	1.67	UAC	120	1.08	UGC	36	1.07
	UUA	186	1.62	UCA	107	1.56	UAA	144	1.31	UGA	84	0.76
	UUG	59	0.51	UCG	25	0.36	UAG	102	0.93	UGG	36	1
	CUU	108	0.94	CCU	107	1	CAU	79	0.8	CGU	26	0.74
	CUC	83	0.72	CCC	150	1.4	CAC	118	1.2	CGC	32	0.91
	CUA	203	1.77	CCA	129	1.2	CAA	142	1.38	CGA	40	1.14
	CUG	50	0.44	CCG	44	0.41	CAG	64	0.62	CGG	19	0.54
	AUU	160	1.08	ACU	92	0.82	AAU	112	0.94	AGU	35	0.51
	AUC	119	0.81	ACC	160	1.43	AAC	127	1.06	AGC	56	0.82
	AUA	164	1.11	ACA	159	1.42	AAA	168	1.37	AGA	56	1.6
	AUG	58	1	ACG	38	0.34	AAG	77	0.63	AGG	37	1.06
	GUU	47	0.97	GCU	70	0.82	GAU	51	0.89	GGU	40	0.78
	GUC	30	0.62	GCC	153	1.8	GAC	64	1.11	GGC	55	1.07
	GUA	86	1.78	GCA	107	1.26	GAA	115	1.38	GGA	72	1.4
	GUG	30	0.62	GCG	10	0.12	GAG	52	0.62	GGG	38	0.74
Pseudobagrus tokiensis	UUU	95	0.87	UCU	94	1.19	UAU	122	1.01	UGU	33	0.89
	UUC	124	1.13	UCC	120	1.52	UAC	119	0.99	UGC	41	1.11
	UUA	168	1.57	UCA	105	1.33	UAA	169	1.4	UGA	73	0.6
	UUG	63	0.59	UCG	43	0.54	UAG	121	1	UGG	39	1
	CUU	85	0.79	CCU	147	1.11	CAU	104	0.89	CGU	18	0.54
	CUC	96	0.9	CCC	189	1.43	CAC	129	1.11	CGC	28	0.84
	CUA	175	1.63	CCA	142	1.07	CAA	148	1.24	CGA	39	1.17
	CUG	56	0.52	CCG	51	0.39	CAG	90	0.76	CGG	14	0.42
	AUU	130	1.16	ACU	77	0.83	AAU	117	0.9	AGU	38	0.48
	AUC	94	0.84	ACC	117	1.26	AAC	143	1.1	AGC	75	0.95
	AUA	113	1.01	ACA	136	1.47	AAA	154	1.21	AGA	54	1.62
	AUG	59	1	ACG	41	0.44	AAG	101	0.79	AGG	47	1.41
	GUU	58	1.03	GCU	62	0.91	GAU	61	0.87	GGU	28	0.62
	GUC	46	0.81	GCC	111	1.62	GAC	79	1.13	GGC	45	0.99
	GUA	87	1.54	GCA	75	1.09	GAA	97	1.28	GGA	69	1.52
	GUG	35	0.62	GCG	26	0.38	GAG	54	0.72	GGG	40	0.88
Pseudobagrus emarginatus	UUU	109	1	UCU	99	1.27	UAU	123	0.9	UGU	36	0.9
	UUC	109	1	UCC	128	1.64	UAC	149	1.1	UGC	44	1.1
	UUA	186	1.67	UCA	99	1.27	UAA	166	1.37	UGA	65	0.54
	UUG	65	0.58	UCG	34	0.43	UAG	133	1.1	UGG	33	1
	CUU	102	0.92	CCU	135	1.06	CAU	104	0.95	CGU	14	0.42
	CUC	82	0.74	CCC	170	1.34	CAC	115	1.05	CGC	22	0.66
	CUA	172	1.54	CCA	152	1.19	CAA	152	1.29	CGA	47	1.41
	CUG	61	0.55	CCG	52	0.41	CAG	84	0.71	CGG	17	0.51
	AUU	131	1.13	ACU	89	1	AAU	124	0.95	AGU	40	0.51
	AUC	99	0.85	ACC	105	1.18	AAC	137	1.05	AGC	69	0.88
	AUA	118	1.02	ACA	121	1.36	AAA	179	1.27	AGA	52	1.56
	AUG	69	1	ACG	40	0.45	AAG	102	0.73	AGG	48	1.44
	GUU	52	0.95	GCU	64	1.08	GAU	64	0.92	GGU	36	0.81
	GUC	40	0.73	GCC	98	1.65	GAC	75	1.08	GGC	44	0.99
	GUA	102	1.85	GCA	56	0.94	GAA	96	1.25	GGA	68	1.53
	GUG	26	0.47	GCG	20	0.34	GAG	58	0.75	GGG	30	0.67
Pseudobagrus ondon	UUU	91	0.94	UCU	98	1.12	UAU	138	1	UGU	48	0.93
	UUC	103	1.06	UCC	109	1.24	UAC	138	1	UGC	55	1.07
	UUA	139	1.39	UCA	111	1.27	UAA	175	1.43	UGA	74	0.6
	UUG	59	0.59	UCG	45	0.51	UAG	119	0.97	UGG	43	1
	CUU	97	0.97	CCU	174	1.27	CAU	117	0.99	CGU	42	0.82
	CUC	106	1.06	CCC	187	1.36	CAC	120	1.01	CGC	37	0.72
	CUA	140	1.4	CCA	139	1.01	CAA	141	1.26	CGA	36	0.7
	CUG	61	0.61	CCG	49	0.36	CAG	83	0.74	CGG	32	0.62
	AUU	111	1.21	ACU	111	1.1	AAU	159	1.04	AGU	63	0.72
	AUC	74	0.81	ACC	113	1.12	AAC	147	0.96	AGC	100	1.14
	AUA	90	0.98	ACA	132	1.3	AAA	159	1.24	AGA	82	1.6
	AUG	62	1	ACG	49	0.48	AAG	98	0.76	AGG	79	1.54
	GUU	45	1.12	GCU	47	0.85	GAU	48	0.84	GGU	25	0.65
	GUC	43	1.07	GCC	87	1.58	GAC	66	1.16	GGC	42	1.1
	GUA	49	1.22	GCA	65	1.18	GAA	85	1.33	GGA	53	1.39
	GUG	24	0.6	GCG	21	0.38	GAG	43	0.67	GGG	33	0.86
Pseudobagrus ussuriensis	UUU	101	0.96	UCU	73	0.93	UAU	125	1.16	UGU	58	1.04
	UUC	110	1.04	UCC	101	1.28	UAC	90	0.84	UGC	54	0.96
	UUA	154	1.32	UCA	109	1.39	UAA	122	1.4	UGA	87	1
	UUG	32	0.27	UCG	20	0.25	UAG	52	0.6	UGG	40	1
	CUU	136	1.17	CCU	138	1.27	CAU	96	0.98	CGU	45	0.83
	CUC	93	0.8	CCC	137	1.27	CAC	100	1.02	CGC	43	0.8
	CUA	235	2.02	CCA	119	1.1	CAA	132	1.54	CGA	42	0.78
	CUG	49	0.42	CCG	39	0.36	CAG	39	0.46	CGG	32	0.59
	AUU	188	1.3	ACU	148	1.32	AAU	172	1.19	AGU	78	0.99
	AUC	106	0.73	ACC	125	1.11	AAC	118	0.81	AGC	91	1.16
	AUA	140	0.97	ACA	142	1.27	AAA	191	1.49	AGA	91	1.69
	AUG	56	1	ACG	34	0.3	AAG	66	0.51	AGG	71	1.31
	GUU	43	1.16	GCU	63	0.85	GAU	53	1.08	GGU	45	0.85
	GUC	30	0.81	GCC	122	1.64	GAC	45	0.92	GGC	60	1.13
	GUA	59	1.59	GCA	103	1.39	GAA	96	1.41	GGA	81	1.52
	GUG	16	0.43	GCG	9	0.12	GAG	40	0.59	GGG	27	0.51
Pseudobagrus tenuis	UUU	104	1.08	UCU	103	1.17	UAU	164	1.09	UGU	28	0.53
	UUC	88	0.92	UCC	104	1.18	UAC	137	0.91	UGC	78	1.47
	UUA	135	1.33	UCA	86	0.97	UAA	186	1.52	UGA	63	0.51
	UUG	86	0.84	UCG	31	0.35	UAG	118	0.96	UGG	44	1
	CUU	130	1.28	CCU	189	1.58	CAU	124	1.06	CGU	16	0.31
	CUC	88	0.86	CCC	123	1.03	CAC	110	0.94	CGC	54	1.06
	CUA	105	1.03	CCA	110	0.92	CAA	116	1.25	CGA	36	0.7
	CUG	67	0.66	CCG	57	0.48	CAG	69	0.75	CGG	25	0.49
	AUU	131	1.13	ACU	148	1.23	AAU	171	1.05	AGU	65	0.74
	AUC	108	0.93	ACC	135	1.12	AAC	156	0.95	AGC	141	1.6
	AUA	109	0.94	ACA	140	1.16	AAA	179	1.39	AGA	90	1.76
	AUG	68	1	ACG	60	0.5	AAG	79	0.61	AGG	86	1.68
	GUU	38	1.21	GCU	59	1.34	GAU	57	1.23	GGU	34	0.96
	GUC	22	0.7	GCC	62	1.41	GAC	36	0.77	GGC	39	1.11
	GUA	42	1.33	GCA	43	0.98	GAA	72	1.07	GGA	35	0.99
	GUG	24	0.76	GCG	12	0.27	GAG	63	0.93	GGG	33	0.94

## Sheet: Table S3
Table S3. Optimal codons analysis of the 13PCGs of the 15 Pseudobagrus species
	Pseudobagrus albomarginatus					Pseudobagrus koreanus					Pseudobagrus brevicorpus					Pseudobagrus brachyrhabdion					Pseudobagrus gracilis					Pseudobagrus brevicaudatus					Pseudobagrus medianalis					Pseudobagrus truncatus					Pseudobagrus pratti					Pseudobagrus trilineatus
	High-expressiongene(ND3)		Low-expressiongene(ND6)		ΔRSCU	High-expressiongene(atp8)		Low-expressiongene(ND4L)		ΔRSCU	High-expressiongene(COI)		Low-expressiongene(ND4L)		ΔRSCU	High-expressiongene(ND3)		Low-expressiongene(ND2)		ΔRSCU	High-expressiongene(ND3)		Low-expressiongene(ND6)		ΔRSCU	High-expressiongene(ND1)		Low-expressiongene(ND4L)		ΔRSCU	High-expressiongene(ND6)		Low-expressiongene(ND2)		ΔRSCU	High-expressiongene(COIII)		Low-expressiongene(ND4L)		ΔRSCU	High-expressiongene(COIII)		Low-expressiongene(ND4L)		ΔRSCU	High-expressiongene(atp6)		Low-expressiongene(atp8)
Codon	Number	RSCU	Number	RSCU		Number	RSCU	Number	RSCU		Number	RSCU	Number	RSCU		Number	RSCU	Number	RSCU		Number	RSCU	Number	RSCU		Number	RSCU	Number	RSCU		Number	RSCU	Number	RSCU		Number	RSCU	Number	RSCU		Number	RSCU	Number	RSCU		Number	RSCU	Number	RSCU
UUU(F)	3	0.86	11	2	-1.14	3	1.5	5	1.43	0.07	18	0.88	5	1.43	-0.55	3	0.86	7	1.4	-0.54	3	0.86	11	2	-1.14	8	0.94	3	0.86	0.08	11	2	3	0.55	1.45	6	0.52	6	1.71	-1.19	6	0.52	6	1.71	-1.19	7	1.75	3	1.5
UUC(F)	4	1.14	0	0	1.14	1	0.5	2	0.57	-0.07	23	1.12	2	0.57	0.55	4	1.14	3	0.6	0.54	4	1.14	0	0	1.14	9	1.06	4	1.14	-0.08	0	0	8	1.45	-1.45	17	1.48	1	0.29	1.19	17	1.48	1	0.29	1.19	1	0.25	1	0.5
UUA(L)	1	0.22	13	2.79	-2.57	1	0.86	7	1.75	-0.89	16	1.57	6	1.5	0.07	4	0.89	9	0.84	0.05	3	0.67	14	2.8	-2.13	15	1.43	6	1.5	-0.07	10	2.07	12	1.03	1.04	6	1.06	7	1.75	-0.69	6	1.06	7	1.75	-0.69	19	2.28	2	1.71
UUG(L)	0	0	7	1.5	-1.5	0	0	0	0	0	1	0.1	0	0	0.1	1	0.22	1	0.09	0.13	1	0.22	7	1.4	-1.18	2	0.19	0	0	0.19	12	2.48	3	0.26	2.22	1	0.18	0	0	0.18	1	0.18	0	0	0.18	0	0	0	0
CUU(L)	5	1.11	5	1.07	0.04	2	1.71	1	0.25	1.46	10	0.98	2	0.5	0.48	2	0.44	9	0.84	-0.4	2	0.44	5	1	-0.56	7	0.67	1	0.25	0.42	5	1.03	7	0.6	0.43	4	0.71	1	0.25	0.46	4	0.71	1	0.25	0.46	9	1.08	2	1.71
CUC(L)	1	0.22	0	0	0.22	0	0	2	0.5	-0.5	9	0.89	3	0.75	0.14	2	0.44	6	0.56	-0.12	2	0.44	0	0	0.44	4	0.38	2	0.5	-0.12	0	0	8	0.69	-0.69	8	1.41	2	0.5	0.91	8	1.41	2	0.5	0.91	3	0.36	0	0
CUA(L)	17	3.78	1	0.21	3.57	4	3.43	13	3.25	0.18	21	2.07	12	3	-0.93	14	3.11	33	3.09	0.02	15	3.33	3	0.6	2.73	30	2.86	15	3.75	-0.89	2	0.41	38	3.26	-2.85	10	1.76	14	3.5	-1.74	10	1.76	14	3.5	-1.74	16	1.92	3	2.57
CUG(L)	3	0.67	2	0.43	0.24	0	0	1	0.25	-0.25	4	0.39	1	0.25	0.14	4	0.89	6	0.56	0.33	4	0.89	1	0.2	0.69	5	0.48	0	0	0.48	0	0	2	0.17	-0.17	5	0.88	0	0	0.88	5	0.88	0	0	0.88	3	0.36	0	0
AUU(I)	6	1.29	4	1.71	-0.42	1	1	1	0.6	0.4	21	1.03	1	0.5	0.53	7	1.5	14	0.89	0.61	7	1.5	7	2.1	-0.6	18	1.38	1	0.75	0.63	3	1.5	10	0.7	0.8	8	1.33	0	0	1.33	8	1.33	0	0	1.33	15	1.61	2	1.5
AUC(I)	3	0.64	0	0	0.64	2	2	0	0	2	18	0.89	1	0.5	0.39	3	0.64	11	0.7	-0.06	3	0.64	0	0	0.64	9	0.69	0	0	0.69	0	0	14	0.98	-0.98	4	0.67	0	0	0.67	4	0.67	0	0	0.67	5	0.54	2	1.5
AUA(I)	5	1.07	3	1.29	-0.22	0	0	4	2.4	-2.4	22	1.08	4	2	-0.92	4	0.86	22	1.4	-0.54	4	0.86	3	0.9	-0.04	12	0.92	3	2.25	-1.33	3	1.5	19	1.33	0.17	6	1	3	3	-2	6	1	3	3	-2	8	0.86	0	0
AUG(M)	1	1	8	1	0	1	1	1	1	0	4	1	1	1	0	2	1	4	1	0	2	1	7	1	0	2	1	2	1	0	6	1	3	1	0	2	1	2	1	0	2	1	2	1	0	1	1	1	1
GUU(V)	1	1.33	10	1.6	-0.27	0	0	1	2	-2	8	0.78	1	2	-1.22	0	0	0	0	0	0	0	7	1.22	-1.22	2	0.53	1	2	-1.47	11	1.57	1	0.44	1.13	4	0.84	1	1.33	-0.49	4	0.84	1	1.33	-0.49	1	0.24	0	0
GUC(V)	0	0	0	0	0	1	1	0	0	1	5	0.49	0	0	0.49	0	0	0	0	0	0	0	1	0.17	-0.17	3	0.8	0	0	0.8	0	0	3	1.33	-1.33	4	0.84	1	1.33	-0.49	4	0.84	1	1.33	-0.49	6	1.41	0	0
GUA(V)	2	2.67	8	1.28	1.39	2	2	1	2	0	23	2.24	1	2	0.24	1	2	5	4	-2	1	2	7	1.22	0.78	9	2.4	1	2	0.4	6	0.86	4	1.78	-0.92	10	2.11	1	1.33	0.78	10	2.11	1	1.33	0.78	7	1.65	2	2.67
GUG(V)	0	0	7	1.12	-1.12	1	1	0	0	1	5	0.49	0	0	0.49	1	2	0	0	2	1	2	8	1.39	0.61	1	0.27	0	0	0.27	11	1.57	1	0.44	1.13	1	0.21	0	0	0.21	1	0.21	0	0	0.21	3	0.71	1	1.33
UCU(S)	0	0	4	2.4	-2.4	0	0	1	1	-1	6	1.29	0	0	1.29	0	0	0	0	0	0	0	4	2.4	-2.4	3	0.9	0	0	0.9	4	2.4	1	0.43	1.97	2	0.86	2	2	-1.14	2	0.86	2	2	-1.14	0	0	0	0
UCC(S)	3	2.57	0	0	2.57	0	0	1	1	-1	12	2.57	2	2	0.57	4	3	4	1.33	1.67	4	3	0	0	3	6	1.8	2	2	-0.2	0	0	2	0.86	-0.86	4	1.71	0	0	1.71	4	1.71	0	0	1.71	2	1.5	0	0
UCA(S)	4	3.43	2	1.2	2.23	2	3	3	3	0	7	1.5	3	3	-1.5	3	2.25	6	2	0.25	3	2.25	2	1.2	1.05	9	2.7	3	3	-0.3	1	0.6	4	1.71	-1.11	5	2.14	3	3	-0.86	5	2.14	3	3	-0.86	2	1.5	2	6
UCG(S)	0	0	1	0.6	-0.6	0	0	0	0	0	0	0	0	0	0	0	0	0	0	0	0	0	1	0.6	-0.6	0	0	0	0	0	2	1.2	0	0	1.2	0	0	0	0	0	0	0	0	0	0	0	0	0	0
CCU(P)	3	1.33	4	4	-2.67	0	0	0	0	0	5	0.71	0	0	0.71	2	0.89	4	0.84	0.05	2	0.89	4	4	-3.11	5	0.91	0	0	0.91	2	2	3	0.6	1.4	5	1.67	0	0	1.67	5	1.67	0	0	1.67	4	1	0	0
CCC(P)	3	1.33	0	0	1.33	2	1.6	2	4	-2.4	10	1.43	2	4	-2.57	4	1.78	6	1.26	0.52	4	1.78	0	0	1.78	10	1.82	2	4	-2.18	1	1	9	1.8	-0.8	4	1.33	2	4	-2.67	4	1.33	2	4	-2.67	5	1.25	2	1.6
CCA(P)	3	1.33	0	0	1.33	3	2.4	0	0	2.4	11	1.57	0	0	1.57	3	1.33	9	1.89	-0.56	3	1.33	0	0	1.33	7	1.27	0	0	1.27	0	0	8	1.6	-1.6	3	1	0	0	1	3	1	0	0	1	7	1.75	3	2.4
CCG(P)	0	0	0	0	0	0	0	0	0	0	2	0.29	0	0	0.29	0	0	0	0	0	0	0	0	0	0	0	0	0	0	0	1	1	0	0	1	0	0	0	0	0	0	0	0	0	0	0	0	0	0
ACU(T)	2	1.6	0	0	1.6	0	0	0	0	0	6	0.63	1	0.5	0.13	2	1.6	11	1.07	0.53	2	1.6	0	0	1.6	1	0.19	0	0	0.19	2	2.67	5	0.44	2.23	3	0.57	1	0.44	0.13	3	0.57	1	0.44	0.13	1	0.17	0	0
ACC(T)	0	0	0	0	0	2	1.33	5	2.22	-0.89	11	1.16	4	2	-0.84	1	0.8	11	1.07	-0.27	1	0.8	0	0	0.8	10	1.9	6	2.4	-0.5	0	0	17	1.51	-1.51	7	1.33	4	1.78	-0.45	7	1.33	4	1.78	-0.45	9	1.5	2	1.33
ACA(T)	3	2.4	1	2	0.4	4	2.67	4	1.78	0.89	20	2.11	3	1.5	0.61	2	1.6	17	1.66	-0.06	2	1.6	1	2	-0.4	10	1.9	4	1.6	0.3	1	1.33	23	2.04	-0.71	10	1.9	4	1.78	0.12	10	1.9	4	1.78	0.12	14	2.33	4	2.67
ACG(T)	0	0	1	2	-2	0	0	0	0	0	1	0.11	0	0	0.11	0	0	2	0.2	-0.2	0	0	1	2	-2	0	0	0	0	0	0	0	0	0	0	1	0.19	0	0	0.19	1	0.19	0	0	0.19	0	0	0	0
GCU(A)	4	1.78	8	1.78	0	0	0	3	0.71	-0.71	11	0.96	4	0.94	0.02	3	1.33	5	0.48	0.85	3	1.33	7	1.87	-0.54	7	0.82	4	1	-0.18	4	1	2	0.2	0.8	5	0.87	2	0.47	0.4	5	0.87	2	0.47	0.4	6	1.14	0	0
GCC(A)	3	1.33	0	0	1.33	2	2	8	1.88	0.12	21	1.83	7	1.65	0.18	4	1.78	17	1.62	0.16	4	1.78	0	0	1.78	17	2	6	1.5	0.5	1	0.25	20	2	-1.75	9	1.57	9	2.12	-0.55	9	1.57	9	2.12	-0.55	6	1.14	2	2
GCA(A)	2	0.89	5	1.11	-0.22	1	1	6	1.41	-0.41	12	1.04	6	1.41	-0.37	2	0.89	19	1.81	-0.92	2	0.89	3	0.8	0.09	10	1.18	6	1.5	-0.32	5	1.25	18	1.8	-0.55	9	1.57	6	1.41	0.16	9	1.57	6	1.41	0.16	9	1.71	2	2
GCG(A)	0	0	5	1.11	-1.11	1	1	0	0	1	2	0.17	0	0	0.17	0	0	1	0.1	-0.1	0	0	5	1.33	-1.33	0	0	0	0	0	6	1.5	0	0	1.5	0	0	0	0	0	0	0	0	0	0	0	0	0	0
UAU(Y)	2	1.33	8	2	-0.67	0	0	0	0	0	8	0.84	0	0	0.84	2	1.33	3	0.86	0.47	2	1.33	7	2	-0.67	6	1	0	0	1	8	2	3	0.86	1.14	8	1.33	0	0	1.33	8	1.33	0	0	1.33	1	0.5	0	0
UAC(Y)	1	0.67	0	0	0.67	0	0	1	2	-2	11	1.16	1	2	-0.84	1	0.67	4	1.14	-0.47	1	0.67	0	0	0.67	6	1	1	2	-1	0	0	4	1.14	-1.14	4	0.67	1	2	-1.33	4	0.67	1	2	-1.33	3	1.5	0	0
UAA(*)	0	0	1	0.6	-0.6	1	0.6	1	1.5	-0.9	1	0.18	1	1.5	-1.32	0	0	0	0	0	0	0	1	1	-1	0	0	1	1.5	-1.5	1	1.5	0	0	1.5	0	0	1	1.5	-1.5	0	0	1	1.5	-1.5	1	0.6	1	0.6
UAG(*)	1	0.6	0	0	0.6	0	0	0	0	0	0	0	0	0	0	1	0.5	0	0	0.5	1	0.6	0	0	0.6	1	0.38	0	0	0.38	0	0	1	0.25	-0.25	0	0	0	0	0	0	0	0	0	0	0	0	0	0
CAU(H)	0	0	1	2	-2	1	0.67	0	0	0.67	6	0.63	0	0	0.63	0	0	2	0.5	-0.5	0	0	1	2	-2	1	0.5	0	0	0.5	1	2	1	0.25	1.75	6	0.75	1	0.67	0.08	6	0.75	1	0.67	0.08	2	0.8	1	0.67
CAC(H)	0	0	0	0	0	2	1.33	3	2	-0.67	13	1.37	3	2	-0.63	0	0	6	1.5	-1.5	0	0	0	0	0	3	1.5	3	2	-0.5	0	0	7	1.75	-1.75	10	1.25	2	1.33	-0.08	10	1.25	2	1.33	-0.08	3	1.2	2	1.33
CAA(Q)	2	1.33	0	0	1.33	1	2	3	2	0	4	1.14	3	2	-0.86	3	2	13	1.86	0.14	3	2	0	0	2	6	1.71	3	2	-0.29	0	0	15	2	-2	9	2	3	2	0	9	2	3	2	0	11	2	1	2
CAG(Q)	1	0.67	0	0	0.67	0	0	0	0	0	3	0.86	0	0	0.86	0	0	1	0.14	-0.14	0	0	0	0	0	1	0.29	0	0	0.29	0	0	0	0	0	0	0	0	0	0	0	0	0	0	0	0	0	0	0
AAU(N)	2	1.33	1	2	-0.67	1	0.67	1	1	-0.33	3	0.4	1	1	-0.6	2	2	6	1.09	0.91	2	2	1	2	0	7	1.17	1	1	0.17	1	2	4	0.62	1.38	0	0	2	2	-2	0	0	2	2	-2	7	1.4	2	0.8
AAC(N)	1	0.67	0	0	0.67	2	1.33	1	1	0.33	12	1.6	1	1	0.6	0	0	5	0.91	-0.91	0	0	0	0	0	5	0.83	1	1	-0.17	0	0	9	1.38	-1.38	1	2	0	0	2	1	2	0	0	2	3	0.6	3	1.2
AAA(K)	1	2	2	2	0	2	2	0	0	2	7	1.75	0	0	1.75	1	2	9	1.8	0.2	1	2	2	2	0	6	1.71	0	0	1.71	1	1	10	2	-1	2	2	0	0	2	2	2	0	0	2	2	2	2	2
AAG(K)	0	0	0	0	0	0	0	0	0	0	1	0.25	0	0	0.25	0	0	1	0.2	-0.2	0	0	0	0	0	1	0.29	0	0	0.29	1	1	0	0	1	0	0	0	0	0	0	0	0	0	0	0	0	0	0
GAU(D)	2	1	3	2	-1	0	0	0	0	0	5	0.67	0	0	0.67	2	1	0	0	1	2	1	3	1.5	-0.5	2	1	1	2	-1	3	2	0	0	2	3	1.2	0	0	1.2	3	1.2	0	0	1.2	0	0	0	0
GAC(D)	2	1	0	0	1	1	2	1	2	0	10	1.33	1	2	-0.67	2	1	1	2	-1	2	1	1	0.5	0.5	2	1	0	0	1	0	0	1	2	-2	2	0.8	1	2	-1.2	2	0.8	1	2	-1.2	1	2	1	2
GAA(E)	6	2	2	0.8	1.2	2	2	1	0.67	1.33	8	1.45	1	0.67	0.78	5	1.67	4	2	-0.33	5	1.67	3	1.2	0.47	10	1.82	3	2	-0.18	2	0.8	4	2	-1.2	10	2	3	2	0	10	2	3	2	0	4	2	2	2
GAG(E)	0	0	3	1.2	-1.2	0	0	2	1.33	-1.33	3	0.55	2	1.33	-0.78	1	0.33	0	0	0.33	1	0.33	2	0.8	-0.47	1	0.18	0	0	0.18	3	1.2	0	0	1.2	0	0	0	0	0	0	0	0	0	0	0	0	0	0
UGU(C)	0	0	3	2	-2	0	0	2	1.33	-1.33	0	0	2	1.33	-1.33	0	0	2	1.33	-1.33	0	0	4	2	-2	0	0	0	0	0	1	0.67	0	0	0.67	0	0	1	0.67	-0.67	0	0	1	0.67	-0.67	0	0	0	0
UGC(C)	1	2	0	0	2	0	0	1	0.67	-0.67	1	2	1	0.67	1.33	1	2	1	0.67	1.33	1	2	0	0	2	0	0	3	2	-2	2	1.33	3	2	-0.67	2	2	2	1.33	0.67	2	2	2	1.33	0.67	0	0	0	0
UGA(*)	4	2.4	4	2.4	0	4	2.4	1	1.5	0.9	16	2.82	1	1.5	1.32	5	2.5	11	3	-0.5	4	2.4	2	2	0.4	7	2.63	1	1.5	1.13	1	1.5	11	2.75	-1.25	11	3	1	1.5	1.5	11	3	1	1.5	1.5	4	2.4	4	2.4
UGG(W)	1	1	2	1	0	1	1	0	0	1	1	1	0	0	1	0	0	0	0	0	1	1	4	1	0	1	1	0	0	1	5	1	0	0	1	1	1	0	0	1	1	1	0	0	1	0	0	1	1
CGU(R)	0	0	3	4.5	-4.5	0	0	0	0	0	0	0	0	0	0	1	3	0	0	3	1	3	2	3	0	2	1.5	2	4	-2.5	2	3	0	0	3	0	0	1	2	-2	0	0	1	2	-2	1	1.5	0	0
CGC(R)	1	3	0	0	3	0	0	2	4	-4	2	1.33	2	4	-2.67	1	3	0	0	3	1	3	0	0	3	2	1.5	0	0	1.5	0	0	1	1.5	-1.5	1	1.2	1	2	-0.8	1	1.2	1	2	-0.8	1	1.5	0	0
CGA(R)	1	3	1	1.5	1.5	0	0	1	2	-2	6	4	1	2	2	0	0	3	4.5	-4.5	0	0	1	1.5	-1.5	4	3	1	2	1	1	1.5	3	4.5	-3	3	3.6	1	2	1.6	3	3.6	1	2	1.6	2	3	0	0
CGG(R)	0	0	0	0	0	0	0	0	0	0	1	0.67	0	0	0.67	0	0	1	1.5	-1.5	0	0	1	1.5	-1.5	0	0	0	0	0	1	1.5	0	0	1.5	1	1.2	0	0	1.2	1	1.2	0	0	1.2	0	0	0	0
AGU(S)	0	0	2	1.2	-1.2	1	1.5	0	0	1.5	0	0	0	0	0	0	0	1	0.33	-0.33	0	0	3	1.8	-1.8	1	0.3	0	0	0.3	3	1.8	3	1.29	0.51	1	0.43	0	0	0.43	1	0.43	0	0	0.43	1	0.75	0	0
AGC(S)	0	0	1	6	-6	1	1.5	1	1	0.5	3	0.64	1	1	-0.36	1	0.75	7	2.33	-1.58	1	0.75	0	0	0.75	1	0.3	1	1	-0.7	0	0	4	1.71	-1.71	2	0.86	1	1	-0.14	2	0.86	1	1	-0.14	3	2.25	0	0
AGA(R)	0	0	0	0	0	0	0	0	0	0	0	0	0	0	0	0	0	0	0	0	0	0	0	0	0	0	0	0	0	0	0	0	0	0	0	0	0	0	0	0	0	0	0	0	0	0	0	0	0
AGG(R)	0	0	0	0	0	0	0	0	0	0	0	0	0	0	0	0	0	0	0	0	0	0	0	0	0	0	0	0	0	0	0	0	0	0	0	0	0	0	0	0	0	0	0	0	0	0	0	0	0
GGU(G)	1	0.67	8	1.23	-0.56	0	0	0	0	0	7	0.6	0	0	0.6	1	0.67	1	0.24	0.43	1	0.67	9	1.38	-0.71	4	0.89	0	0	0.89	6	0.92	2	0.47	0.45	2	0.38	2	1.6	-1.22	2	0.38	2	1.6	-1.22	2	0.89	0	0
GGC(G)	2	1.33	1	0.15	1.18	0	0	3	2.4	-2.4	12	1.02	3	2.4	-1.38	2	1.33	4	0.94	0.39	2	1.33	2	0.31	1.02	4	0.89	2	1.6	-0.71	2	0.31	7	1.65	-1.34	11	2.1	1	0.8	1.3	11	2.1	1	0.8	1.3	4	1.78	0	0
GGA(G)	3	2	7	1.08	0.92	0	0	2	1.6	-1.6	21	1.79	1	0.8	0.99	2	1.33	8	1.88	-0.55	2	1.33	2	0.31	1.02	10	2.22	1	0.8	1.42	7	1.08	8	1.88	-0.8	7	1.33	2	1.6	-0.27	7	1.33	2	1.6	-0.27	2	0.89	0	0
GGG(G)	0	0	10	1.54	-1.54	0	0	0	0	0	7	0.6	1	0.8	-0.2	1	0.67	4	0.94	-0.27	1	0.67	13	2	-1.33	0	0	2	1.6	-1.6	11	1.69	0	0	1.69	1	0.19	0	0	0.19	1	0.19	0	0	0.19	1	0.44	0	0
[truncated: 26 more columns]

## Sheet: Table S4
Table S4. Analysis of codon adaption index (CAI) and GC content of the 13PCGs of the 15 Pseudobagrus species
Species	Gene name/Codon site	ND1	ND2	COI	COII	atp8	atp6	COIII	ND3	ND4L	ND4	ND5	ND6	Cytb
Pseudobagrus albomarginatus	CAI	0.576	0.546	0.611	0.577	0.644	0.507	0.615	0.555	0.518	0.564	0.61	0.532	0.587
	Nc	44.374	34.395	42.828	40.046	43.72	42.628	41.29	48.199	40.698	41.449	40.146	34.06	40.738
	GC	0.4205	0.4031	0.4152	0.3906	0.3988	0.386	0.4381	0.4103	0.4545	0.39	0.4089	0.4143	0.4138
	GC1	0.5138	0.4842	0.5145	0.5579	0.4464	0.5395	0.5556	0.5812	0.5758	0.4641	0.4466	0.5434	0.5092
	GC2	0.4031	0.4413	0.412	0.3391	0.4107	0.3772	0.4291	0.3761	0.4646	0.4314	0.4007	0.422	0.3727
	GC3	0.3446	0.2837	0.3191	0.2747	0.3393	0.2412	0.3295	0.2735	0.3232	0.2745	0.3793	0.2775	0.3596
Pseudobagrus koreanus	CAI	0.589	0.567	0.625	0.592	0.642	0.535	0.624	0.589	0.537	0.585	0.603	0.536	0.604
	Nc	44.06	43.635	45.072	40.871	47.877	44.494	39.623	43.285	36.983	41.993	40.197	42.551	41.749
	GC	0.440033	0.430767	0.438433	0.4085	0.416667	0.4152	0.450033	0.450133	0.468	0.4147	0.416533	0.447033	0.448833
	GC1	0.5354	0.49	0.5126	0.5745	0.4643	0.5351	0.5385	0.5726	0.5657	0.451	0.4614	0.5434	0.5171
	GC2	0.4062	0.447	0.4139	0.3404	0.4286	0.3772	0.4308	0.3932	0.4646	0.4314	0.399	0.4162	0.3806
	GC3	0.3785	0.3553	0.3888	0.3106	0.3571	0.3333	0.3808	0.3846	0.3737	0.3617	0.3892	0.3815	0.4488
Pseudobagrus brevicorpus	CAI	0.597	0.575	0.63	0.596	0.663	0.548	0.622	0.575	0.544	0.581	0.613	0.54	0.61
	Nc	44.291	40.275	45.935	39.951	43.606	44.794	40.064	43.916	38.878	43.566	39.118	44.507	41.55
	GC1	0.5323	0.5014	0.5164	0.5745	0.4286	0.5395	0.5462	0.5556	0.5758	0.4662	0.4565	0.5318	0.5171
	GC2	0.4031	0.4441	0.4139	0.3404	0.4286	0.3772	0.4346	0.3761	0.4545	0.4336	0.399	0.422	0.3806
	GC3	0.4338	0.361	0.4023	0.3319	0.3571	0.3728	0.3885	0.3932	0.3939	0.3638	0.4023	0.3757	0.4646
	GC	0.4564	0.4355	0.4442	0.4156	0.404767	0.429833	0.456433	0.441633	0.474733	0.4212	0.419267	0.443167	0.4541
Pseudobagrus brachyrhabdion	CAI	0.566	0.564	0.62	0.595	0.648	0.518	0.615	0.58	0.516	0.572	0.605	0.531	0.602
	Nc	49.128	38.494	44.032	47.152	44.15	43.834	42.275	51.556	38.497	42.842	44.468	38.567	43.692
	GC1	0.5231	0.4928	0.5068	0.5622	0.4286	0.5482	0.5632	0.5385	0.5455	0.4902	0.4581	0.5376	0.5171
	GC2	0.4031	0.4499	0.412	0.3433	0.4286	0.3816	0.4291	0.3846	0.4646	0.4357	0.3908	0.4104	0.3806
	GC3	0.3692	0.3181	0.3598	0.3133	0.3036	0.2982	0.3908	0.3504	0.3333	0.3203	0.335	0.3237	0.3806
	GC	0.4318	0.420267	0.4262	0.406267	0.386933	0.409333	0.461033	0.4245	0.4478	0.4154	0.394633	0.4239	0.4261
Pseudobagrus gracilis	CAI	0.566	0.557	0.622	0.598	0.648	0.519	0.612	0.58	0.521	0.573	0.604	0.528	0.598
	Nc	48.21	41.526	43.494	47.731	42.714	43.87	42.146	51.091	39.011	43.395	44.436	38.422	43.65
	GC1	0.5169	0.4957	0.5068	0.5622	0.4464	0.5439	0.5632	0.547	0.5455	0.488	0.4581	0.526	0.5144
	GC2	0.4	0.447	0.412	0.3433	0.4286	0.3772	0.4291	0.3846	0.4646	0.4357	0.3908	0.4104	0.378
	GC3	0.3723	0.3152	0.3559	0.3219	0.3036	0.2939	0.3793	0.359	0.3535	0.3181	0.3317	0.3121	0.3675
	GC	0.429733	0.4193	0.4249	0.409133	0.392867	0.405	0.4572	0.4302	0.454533	0.413933	0.393533	0.416167	0.419967
Pseudobagrus brevicaudatus	Nc	0.571	0.55	0.618	0.582	0.663	0.509	0.618	0.556	0.522	0.559	0.612	0.535	0.595
	GC	44.75	34.843	43.011	40.119	43.432	44.671	39.585	44.507	32.998	40.178	39.644	39.356	41.828
	GC1	0.52	0.4842	0.5145	0.5536	0.4643	0.5439	0.5594	0.5812	0.5657	0.4662	0.445	0.5318	0.5092
	GC2	0.4031	0.4413	0.412	0.3391	0.4107	0.3772	0.4291	0.3846	0.4646	0.427	0.399	0.4162	0.3753
	GC3	0.3262	0.2894	0.3172	0.2918	0.375	0.2807	0.341	0.2906	0.3737	0.2767	0.3793	0.3179	0.3701
	GC	0.416433	0.404967	0.414567	0.394833	0.416667	0.4006	0.443167	0.4188	0.468	0.389967	0.407767	0.421967	0.4182
Pseudobagrus medianalis	CAI	0.593	0.563	0.624	0.587	0.648	0.546	0.626	0.603	0.548	0.577	0.609	0.534	0.612
	Nc	42.211	39.041	44.537	41.044	44.877	45.639	41.223	41.95	40.238	42.917	39.977	47.829	41.041
	GC1	0.5354	0.4957	0.5164	0.5745	0.4643	0.5307	0.5462	0.5641	0.5657	0.4749	0.4614	0.5434	0.5197
	GC2	0.4031	0.4413	0.4139	0.3404	0.4286	0.3816	0.4269	0.3846	0.4646	0.4314	0.399	0.4162	0.3832
	GC3	0.4277	0.3639	0.3965	0.3064	0.375	0.3553	0.3885	0.3932	0.3838	0.3595	0.4023	0.3757	0.4646
	GC	0.4554	0.433633	0.442267	0.4071	0.422633	0.422533	0.453867	0.4473	0.471367	0.421933	0.4209	0.4451	0.455833
Pseudobagrus truncatus	CAI	0.568	0.555	0.624	0.581	0.673	0.514	0.641	0.574	0.513	0.581	0.6	0.54	0.593
	Nc	42.447	43.062	42.808	40.783	42.621	42.043	45.511	35.604	34.641	39.869	41.074	35.61	43.187
	GC1	0.5169	0.4986	0.5087	0.5665	0.4464	0.5439	0.5632	0.5556	0.5758	0.4641	0.4565	0.5318	0.5066
	GC2	0.4	0.4441	0.412	0.3433	0.4107	0.3816	0.4215	0.3761	0.4646	0.4314	0.3957	0.4162	0.3727
	GC3	0.3415	0.3095	0.3462	0.2833	0.3571	0.2982	0.3946	0.3162	0.303	0.3355	0.3596	0.2948	0.3753
	GC	0.419467	0.4174	0.4223	0.3977	0.404733	0.4079	0.459767	0.415967	0.4478	0.410333	0.403933	0.414267	0.4182
Pseudobagrus pratti	CAI	0.563	0.557	0.62	0.58	0.673	0.51	0.641	0.577	0.513	0.578	0.598	0.542	0.592
	Nc	42.6	42.359	42.626	42.104	42.621	42.273	45.511	35.712	34.641	39.31	40.59	35.646	43.478
	GC1	0.5169	0.4986	0.5087	0.5751	0.4464	0.5439	0.5632	0.547	0.5758	0.4619	0.4565	0.5318	0.5092
	GC2	0.4	0.4441	0.412	0.3433	0.4107	0.3772	0.4215	0.3761	0.4646	0.4314	0.3957	0.4162	0.3727
	GC3	0.3385	0.3066	0.3404	0.2918	0.3571	0.2939	0.3946	0.3248	0.303	0.3312	0.3596	0.3064	0.3675
	GC	0.418467	0.416433	0.420367	0.4034	0.404733	0.405	0.459767	0.415967	0.4478	0.408167	0.403933	0.418133	0.416467
Pseudobagrus trilineatus	CAI	0.551	0.551	0.62	0.615	0.658	0.53	0.609	0.582	0.543	0.581	0.609	0.537	0.593
	Nc	42.169	40.402	45.057	45.085	36.807	47.089	39.997	37.306	44.66	41.934	42.524	39.186	40.69
	GC1	0.5108	0.4814	0.5145	0.5617	0.4286	0.5219	0.5346	0.5043	0.5455	0.4553	0.4499	0.5318	0.5092
	GC2	0.3969	0.4413	0.4139	0.3404	0.3929	0.3772	0.4269	0.4017	0.4747	0.4248	0.3842	0.4335	0.3806
	GC3	0.3538	0.3266	0.3752	0.3787	0.3214	0.2763	0.3192	0.3761	0.3939	0.329	0.3842	0.3353	0.4042
	GC	0.4205	0.416433	0.434533	0.426933	0.380967	0.3918	0.4269	0.427367	0.471367	0.403033	0.4061	0.433533	0.431333
Pseudobagrus tokiensis	CAI	0.601	0.562	0.625	0.601	0.654	0.547	0.635	0.585	0.545	0.581	0.615	0.538	0.606
	Nc	45.537	46.048	43.125	42.006	48.634	42.514	39.501	42.914	37.279	42.58	39.063	45.778	39.157
	GC1	0.5338	0.4809	0.5165	0.567	0.4286	0.5395	0.5517	0.5664	0.5657	0.4709	0.4706	0.5556	0.5249
	GC2	0.4051	0.4516	0.4155	0.3393	0.4286	0.3816	0.4368	0.4071	0.4646	0.4238	0.3975	0.4211	0.3785
	GC3	0.4084	0.3695	0.3864	0.317	0.3929	0.3772	0.3755	0.3717	0.3434	0.3632	0.4171	0.4094	0.4199
	GC	0.4491	0.434	0.439467	0.407767	0.4167	0.432767	0.454667	0.4484	0.4579	0.4193	0.4284	0.462033	0.4411
Pseudobagrus emarginatus	CAI	0.567	0.563	0.619	0.581	0.67	0.529	0.637	0.566	0.514	0.574	0.604	0.538	0.59
	Nc	43.315	42.479	41.754	41.814	40.692	42.181	46.132	37.983	33.013	40.612	41.167	35.746	42.509
	GC1	0.5138	0.5014	0.5087	0.5665	0.4464	0.5351	0.5556	0.547	0.5758	0.4619	0.4565	0.5376	0.5066
	GC2	0.3969	0.447	0.412	0.3433	0.4107	0.3772	0.4215	0.3761	0.4646	0.4314	0.3957	0.4104	0.3753
	GC3	0.3415	0.3238	0.3443	0.2833	0.3393	0.307	0.3908	0.3162	0.3131	0.3203	0.3547	0.3121	0.378
	GC	0.4174	0.424067	0.421667	0.3977	0.3988	0.406433	0.455967	0.4131	0.451167	0.404533	0.4023	0.420033	0.419967
Pseudobagrus ondon	CAI	0.585	0.559	0.623	0.588	0.648	0.54	0.637	0.584	0.549	0.58	0.611	0.528	0.612
	Nc	42.533	38.439	44.76	40.909	44.877	43.93	41.845	45.09	39.387	41.123	39.421	47.352	40.315
	GC1	0.5354	0.4928	0.5164	0.5745	0.4643	0.5307	0.5523	0.5641	0.5657	0.4749	0.4581	0.5376	0.5197
	GC2	0.4	0.4413	0.4139	0.3404	0.4286	0.3772	0.4224	0.3846	0.4646	0.4292	0.4007	0.4162	0.3806
	GC3	0.4369	0.3553	0.3772	0.3149	0.375	0.3465	0.3899	0.3761	0.404	0.3595	0.4007	0.3526	0.4724
	GC	0.457433	0.4298	0.435833	0.409933	0.422633	0.418133	0.454867	0.4416	0.4781	0.4212	0.419833	0.435467	0.457567
Pseudobagrus ussuriensis	CAI	0.554	0.54	0.615	0.577	0.67	0.515	0.609	0.546	0.506	0.56	0.609	0.519	0.589
	Nc	41.448	34.717	43.58	38.678	45.886	44.354	40.753	46.446	33.358	40.771	42.33	34.471	44.814
	GC1	0.5231	0.4814	0.5145	0.5622	0.4643	0.5395	0.5747	0.5556	0.5758	0.4597	0.4516	0.5434	0.5066
	GC2	0.4092	0.4441	0.412	0.3391	0.4107	0.3772	0.4291	0.3675	0.4545	0.427	0.3957	0.4104	0.3727
	GC3	0.3138	0.2636	0.3288	0.2661	0.375	0.3026	0.3602	0.2479	0.3333	0.3028	0.3711	0.2312	0.3832
	GC	0.415367	0.396367	0.418433	0.389133	0.416667	0.406433	0.454667	0.390333	0.454533	0.3965	0.406133	0.395	0.420833
Pseudobagrus tenuis	CAI	0.574	0.546	0.612	0.577	0.644	0.507	0.615	0.555	0.518	0.564	0.61	0.538	0.59
	Nc	44.74	34.285	42.898	40.209	43.72	43.056	41.29	48.199	40.698	41.781	40.2	34.189	40.695
	GC1	0.5077	0.4842	0.5164	0.5579	0.4464	0.5395	0.5556	0.5812	0.5758	0.4662	0.445	0.5434	0.5092
	GC2	0.4031	0.4413	0.412	0.3391	0.4107	0.3772	0.4291	0.3761	0.4646	0.4314	0.399	0.422	0.3727
	GC3	0.3446	0.2837	0.3172	0.279	0.3393	0.2456	0.3295	0.2735	0.3232	0.2789	0.3793	0.289	0.3648
	GC	0.418467	0.403067	0.4152	0.392	0.3988	0.387433	0.438067	0.410267	0.454533	0.392167	0.407767	0.418133	0.415567
